# Supplementary material for: Pyroptosis relates to tumor microenvironment remodeling and prognosis: A pan-cancer perspective
Source: Front Immunol. 2022 Dec 20;13:1062225. doi: 10.3389/fimmu.2022.1062225 (PMC9808401; doi:10.3389/fimmu.2022.1062225)
Supplement: Supplementary file 2 [file DataSheet_2.xlsx]

## Sheet: Table S1
Table S1: Differential expression of pyroptosis-related gene between tumor and normal tissues iin pan-cancer
CancerType	GSDMC	GSDMD	GSDMB	GSDMA	GSDME	CASP8	AIM2	ZBP1	PYCARD	GZMB	GZMA	CASP6	CASP4	IL18	GPX4	PRF1	CPTP	SCAF11	DHX9	CASP5	NLRC4	IL1B	NLRP3	NAIP	DDX3X	CASP1	NLRP1	APIP	PJVK	NLRP9	CTSG
	LogFC
BLCA	0.4889	0.645054	0.906659	0.273091	-0.187399	0.485585	1.04262	0.218518	1.05607	0.331716	-0.0590112	1.0208	0.228305	-0.155995	0.370221	-0.0239397	0.975134	0.108815	0.216639	0.181752	0.0534208	0.0399234	-0.41712	0.0233574	-0.620613	-0.099014	-0.483186	-0.126479	-0.0166	0.0128154	-2.23512
BRCA	0.368649	0.814891	-0.162722	0.0395198	-0.490873	0.0961042	0.456833	0.385915	1.34242	0.388485	0.407757	0.650076	-0.443925	0.68995	-0.231511	-0.323571	0.48272	-0.299907	0.325993	0.0594495	-0.0264666	-0.27885	-0.373259	0.00709565	-0.53561	-0.635293	-0.740157	-0.132412	-0.4784	0.00346669	-1.29552
CHOL	0.38098	1.07407	0.4454	0.264913	0.896843	1.34526	0.465882	0.340778	2.80968	0.768675	0.724739	0.989059	1.39044	2.81943	0.121736	-0.106377	-0.552926	1.0763	1.8713	0.0484879	0.170074	0.36404	0.290653	0.0923369	0.891925	0.467901	0.560371	0.643594	0.509292	0.167359	-0.0918627
COAD	0.166237	-0.142734	-0.477614	0.862805	0.000217071	0.196508	0.0767762	-0.134261	-0.21939	1.39899	-1.35878	-0.157119	0.521417	-0.779471	0.525623	-0.367157	-0.883134	0.0675602	0.482183	-1.80228	-0.140145	0.976344	-0.193788	-0.0700158	-0.0717306	-0.325653	-0.227452	0.240432	0.148014	0.00946626	-2.14794
ESCA	1.07176	0.812986	0.476805	0.465405	0.491036	0.707783	1.02424	0.404639	1.63883	1.01766	0.882036	0.367723	0.402545	0.684573	0.544175	0.446662	-0.243051	0.418307	0.803207	0.374748	0.108659	1.04984	0.0909719	0.00604242	0.235189	1.22103	0.467504	-0.0808517	0.0364636	-0.0531683	-0.703738
GBM	0.103918	1.62302	-0.0106057	0.596103	1.25423	0.791194	0.567874	0.232245	1.47151	0.417854	1.06478	1.79711	1.68616	1.37665	0.26352	1.08861	0.0971614	0.470861	0.367765	0.372369	0.510007	-0.691308	0.059471	0.200768	0.244937	1.99628	-0.522529	0.44877	-0.106841	-0.00199204	0.0456088
HNSC	0.469556	0.971234	0.634951	0.24888	1.37567	0.589479	2.37087	0.545728	0.79107	1.07677	0.828301	0.571655	0.118878	-0.341833	0.183248	0.847194	-0.17194	0.197288	0.477547	0.193746	0.15931	1.04061	0.162442	0.025289	-0.155983	0.430254	0.633233	-0.0489925	0.0610759	0.00467485	-0.735778
KICH	1.32759	-0.859527	-0.290694	-0.0280725	-1.35872	-0.547815	-0.0153112	-0.0634665	-0.470082	-0.0304002	0.257813	-0.0763129	-0.457883	2.02956	0.535037	0.0955304	0.500699	0.0264601	-1.00815	0.0166955	-0.0671581	-0.534754	-0.178264	-0.0375851	-0.682471	-0.680025	-0.782233	-0.394685	-0.440187	-0.0445012	-0.244455
KIRC	0.0874294	0.615214	0.649474	0.280962	-0.0483729	0.571774	0.75619	0.425438	1.4576	1.4494	2.45589	0.00241473	1.01872	0.633369	0.397614	2.03331	-0.315305	0.0083543	-0.494022	0.289388	0.704	0.226682	0.625752	0.143119	-0.123466	1.39437	0.670609	-0.547587	0.0776105	0.0228875	0.108425
KIRP	0.0577113	0.242931	0.703988	0.0367904	0.560717	0.574057	0.166839	0.161963	1.50495	0.182026	0.730295	0.398142	0.82269	1.11473	0.687137	0.315302	-0.226499	-0.060749	-0.462227	0.05273	0.237316	-0.0160879	0.326075	0.000511623	-0.475702	0.883348	0.194134	-0.527276	0.577114	0.0563778	0.326823
LIHC	0.201038	1.06991	0.832192	0.0725649	0.398714	0.619695	0.0180986	0.032939	0.848157	0.0366965	0.00162998	0.291286	0.177267	0.0503778	0.589358	-0.302637	-0.143576	0.194649	0.823951	0.0441355	-0.0528586	-0.378106	-0.0860155	0.00625411	-0.0746023	0.0456339	0.430562	0.75302	0.216066	0.0113375	-0.0581185
LUAD	0.9911	0.148712	1.12462	0.271598	0.257874	0.405229	1.26608	0.465532	-0.456421	-0.321565	-0.231356	0.896389	0.14845	-0.432075	0.287504	-1.22891	0.478433	-0.0399806	0.388293	-0.424678	-1.3791	-0.863444	-0.436784	-0.0240973	-0.330502	-0.891124	-0.36906	-0.413306	0.206482	0.00869038	-0.964247
LUSC	2.13148	-0.17981	0.631007	0.187719	0.73279	-0.0402273	1.18397	0.0972929	-0.0473354	-0.365582	-0.531304	0.470594	-0.472858	-0.426217	0.0774422	-1.64885	0.472581	0.0587879	0.655656	-0.49225	-1.66574	-0.700022	-1.07754	-0.113133	-0.272654	-0.73197	-0.43238	-0.3761	0.238165	0.00725635	-1.31093
PRAD	0.0153302	-0.266226	0.376527	0.116285	-0.346093	0.204538	0.0379202	0.0781293	-0.613862	0.0828454	0.0366637	0.112554	0.0834957	-0.393742	0.308331	-0.104228	0.316603	-0.0973678	-0.00240821	-0.00482978	0.00799929	-0.194081	-0.146693	-0.00461505	-0.155539	-0.549877	-0.472131	-0.0204698	-0.0754954	-0.242621	-0.243924
READ	0.139668	0.296953	0.00937064	0.602661	-0.101749	0.319075	-0.171804	0.162611	0.327089	1.70399	-1.11738	-0.18513	0.291053	-0.785107	0.798027	0.0656735	-0.430562	-0.0655174	0.433464	-1.32015	-0.132763	0.327991	-0.439613	-0.0990122	-0.289409	-0.239703	-0.322292	0.125376	0.0774718	-0.00951111	-2.18654
STAD	-0.272685	0.401861	0.86174	0.265609	0.207045	0.854731	0.486247	0.0539921	0.587647	0.684676	0.0876486	0.495816	0.289714	0.355193	-0.0087372	0.140507	-0.34171	0.552823	0.818299	0.202376	0.270502	0.183195	0.120715	0.0605708	0.203803	0.102837	-0.0996497	0.247888	0.0576016	0.0486448	-1.01776
THCA	-0.043888	0.19133	0.587185	0.504367	-0.0900282	0.0633389	-0.340047	-0.155855	0.745592	-0.0471006	-0.297756	0.264466	0.0245191	0.555377	0.748449	-0.392627	0.616812	-0.303725	-0.341284	0.0242998	0.120265	-0.210484	-0.0379891	-0.0966693	-0.545081	0.138113	0.104391	-0.154763	-0.237655	-0.00621645	0.138714
UCEC	0.355582	0.364123	0.566608	0.0975054	-1.13553	0.424237	0.321547	0.274617	0.57742	0.693995	-0.124921	1.28397	0.0489042	0.787843	1.04652	-0.209798	0.407336	-0.26834	0.0999017	0.123699	0.0297542	0.134863	-0.195734	-0.0030548	-0.49994	-0.188519	-1.46399	-0.148215	-0.324506	-0.0314823	-1.15133
	P-Value
BLCA	0.0803777	0.000537932	0.00750128	0.255658	0.131861	0.0024103	0.0178013	0.262834	0.000390991	0.527024	0.574931	4.92377e-09	0.24862	0.445557	0.00673631	0.546945	1.24106e-06	0.250951	0.00881954	0.0198432	0.461482	0.781343	2.60987e-05	0.862088	5.54538e-05	0.602262	0.00470338	0.0374498	0.27593	0.613657	4.63163e-09
BRCA	0.00243079	1.06719e-23	1.10963e-06	0.0843638	6.79467e-38	0.00308036	4.30566e-10	4.51962e-10	6.59558e-30	0.30323	0.00270416	4.21895e-29	1.1641e-18	8.71378e-20	0.0132044	4.52655e-09	1.71842e-15	1.3895e-10	6.65432e-17	0.114641	0.494234	0.00410164	1.00323e-15	0.251673	2.10164e-30	1.97692e-19	1.01393e-38	5.04898e-05	3.43904e-39	0.0105114	4.9158e-31
CHOL	5.22056e-06	8.10235e-07	0.279927	0.00454519	1.01742e-05	1.57984e-08	0.171687	0.0582719	1.51214e-07	0.0328269	0.154291	6.52024e-06	2.18921e-07	0.000213834	0.566987	0.425253	0.000439156	1.57984e-08	2.25692e-09	0.0988744	0.0173174	0.441795	0.154291	8.17231e-06	0.000248166	0.0173174	0.00521895	3.18226e-06	0.000213834	3.80259e-05	0.00793478
COAD	1.61453e-18	0.399195	0.000135753	8.11094e-15	0.990341	5.75364e-05	0.140561	0.0315099	0.0778733	2.01605e-11	1.02089e-10	0.0482027	1.35408e-08	4.61701e-10	1.28942e-09	0.000688166	2.97941e-16	0.0857899	2.2141e-15	1.41308e-17	1.85776e-05	6.38757e-07	7.57163e-07	5.46156e-10	0.762984	0.0822377	4.85884e-06	0.0416289	1.13768e-05	0.0786249	1.45554e-23
ESCA	0.00242335	0.000251159	0.37871	0.132999	0.0820739	0.00103223	0.0287651	0.0278684	8.76865e-05	0.00058794	0.0127197	0.105108	0.0346831	0.0468539	0.00180946	0.123632	0.0541783	0.00149406	1.1721e-05	0.000167388	0.0607047	0.0106575	0.427672	0.683657	0.139543	0.000335246	0.0876972	0.431305	0.987591	0.0677395	0.00305657
GBM	0.796219	0.000389078	0.647254	0.01696	0.000214396	0.00078764	0.00174463	0.00683641	0.00049406	0.0201176	0.00149382	0.00016071	0.00014406	0.00112426	0.145866	0.00140314	0.615045	0.00327899	0.0191669	0.000762216	0.0011982	0.267011	0.81024	0.00064614	0.0795498	0.00014406	0.0497965	0.0243438	0.330028	0.325735	0.876191
HNSC	0.0638582	1.44371e-13	3.94724e-09	0.250731	2.22622e-20	2.04743e-11	1.53193e-20	2.82758e-10	5.2713e-08	1.69847e-07	0.000228783	6.4758e-10	0.397214	0.0402191	0.076818	1.10555e-06	0.0405109	0.00432065	2.15e-09	3.3726e-09	3.73212e-07	1.01454e-06	0.0551177	0.026628	0.0751708	0.00107423	8.97083e-11	0.670802	0.219333	0.872449	1.99075e-05
KICH	3.47636e-12	5.36564e-10	0.000918618	0.907986	5.07991e-11	3.77666e-09	0.137839	0.119285	0.000184311	0.959447	0.190816	0.311381	0.000221294	1.56478e-06	1.02913e-06	0.557165	0.00154331	0.749762	5.49554e-12	0.806284	0.0268165	0.000859694	0.249731	0.00375181	5.2845e-06	9.81912e-07	1.53189e-10	0.00684766	1.01952e-09	1.6492e-09	1.10429e-05
KIRC	5.5541e-12	4.19856e-21	5.44106e-18	1.53108e-09	0.0535855	3.07096e-27	3.44045e-28	1.41856e-31	8.80248e-31	3.41785e-32	1.38404e-34	0.987721	3.05971e-34	7.316e-12	1.10362e-07	6.46038e-35	2.25655e-06	0.3635	4.12016e-20	2.8325e-32	9.223e-32	0.00212203	2.44878e-20	3.23091e-13	0.134738	1.88399e-33	1.28529e-20	1.79036e-24	0.604538	0.242677	0.315586
KIRP	0.891423	0.00100486	1.03384e-07	0.824422	3.05648e-07	2.89315e-12	0.000367791	1.89213e-06	4.17368e-13	0.175734	0.000205037	7.41161e-08	9.6518e-13	7.57769e-12	4.5999e-11	0.0439625	0.0234896	0.832276	2.00291e-08	0.000663126	2.30954e-05	0.776372	5.92323e-05	0.342871	8.77992e-07	5.36787e-10	0.188219	1.45416e-09	1.5534e-05	0.997596	0.70513
LIHC	8.32336e-19	2.96052e-22	1.66436e-13	0.0689584	0.00054835	1.51865e-15	0.00972577	0.732188	7.65491e-06	0.115898	0.335672	3.48584e-05	0.0328606	0.525646	1.27932e-10	5.82068e-05	0.148617	0.00655423	1.07856e-17	0.161364	0.052874	2.0723e-10	0.00231316	0.698251	0.602792	0.697343	1.31225e-09	3.29932e-22	1.20628e-09	0.0312014	0.000130673
LUAD	2.57618e-15	0.0081816	7.2059e-19	1.35425e-05	0.0146962	2.81228e-13	8.51899e-15	1.48825e-09	0.000286312	0.00612251	0.0469768	4.52242e-29	0.00476689	0.000118533	6.3246e-06	7.46861e-16	3.66607e-13	0.214977	1.88205e-15	3.176e-20	1.3177e-32	4.18376e-13	2.42527e-08	0.00326323	1.64933e-06	9.28462e-18	1.25737e-05	8.04161e-15	1.2527e-05	0.0940919	6.19956e-14
LUSC	1.24774e-24	0.062323	6.60082e-08	0.0493316	7.03593e-12	0.546637	1.3453e-12	0.649837	0.684086	0.00775144	0.000671037	4.93521e-10	1.97044e-08	0.00194305	0.295361	7.82624e-20	7.90906e-10	0.205889	2.17122e-22	4.71751e-19	7.768e-30	9.27357e-06	8.80457e-23	4.25028e-11	0.000185238	1.10497e-13	6.49054e-06	1.76908e-09	7.04517e-05	0.588394	3.68813e-18
PRAD	0.228706	0.0212573	1.55515e-06	1.40875e-12	1.17027e-11	6.7534e-05	0.894776	0.0282023	3.82925e-09	0.407209	0.798082	0.0376895	0.592017	8.40188e-05	4.50351e-05	0.0731773	2.06907e-07	0.275855	0.528569	0.0365552	0.384298	0.0077214	0.0566324	0.581308	0.0890948	2.53571e-09	8.46791e-08	0.847932	0.00240762	2.22777e-07	0.0289328
READ	2.6167e-06	0.0562275	0.911467	0.00094278	0.0940946	0.00380269	0.207238	0.544002	0.163129	3.0305e-05	0.00157264	0.403434	0.0570517	0.00120718	0.000268631	0.518996	0.0242993	0.841371	0.00140948	0.000275343	0.0538142	0.40702	0.00241445	0.000319022	0.0856765	0.345418	0.00998352	0.6634	0.389283	0.0382431	2.78938e-07
STAD	1.32622e-07	0.0430229	0.00963517	0.0928349	0.0785932	1.22816e-12	0.00170008	0.161864	0.00908054	0.0139436	0.923297	0.0022258	0.129062	0.00496341	0.877446	0.603772	0.0054417	4.07225e-12	4.61041e-16	0.00498757	5.43649e-08	0.586419	0.309234	0.0536622	0.0208025	0.650383	0.186651	0.00445733	0.0919257	0.00406466	3.04171e-11
THCA	0.195226	1.00703e-05	6.292e-10	5.21701e-17	0.130571	0.0827818	0.490551	0.0959755	1.97124e-11	0.372802	0.312759	3.47801e-10	0.451594	6.01942e-05	4.12715e-20	0.00102888	1.33168e-18	5.77705e-11	6.53539e-15	0.00611452	0.000155337	0.108181	0.483672	6.07287e-16	7.87575e-11	0.0109957	0.0739181	0.000124842	3.20582e-10	0.000655148	0.010712
UCEC	2.02433e-14	3.57345e-05	3.40045e-05	0.126433	5.23509e-17	6.88425e-07	0.000832741	0.000118187	0.000597532	0.000413896	0.828331	2.36077e-19	0.405601	1.30258e-06	6.83451e-13	0.0413942	8.97626e-07	0.000910526	0.0437176	3.86908e-06	0.79143	0.163724	7.06952e-06	0.0362224	7.45669e-07	0.0592448	2.93125e-19	0.0701696	1.95363e-07	3.41552e-07	3.48297e-14

## Sheet: Table S2
Table S2: Cox regression analysis of PRGs in pan-cancer.
Genes/Cancers	GBM	LGG	CESC	LUAD	COAD	BRCA	ESCA	SARC	KIRP	STAD	PRAD	UCEC	HNSC	KIRC	LUSC	THYM	LIHC	THCA	MESO	READ	PAAD	OV	TGCT	PCPG	SKCM	UVM	UCS	BLCA	ACC	KICH	CHOL	DLBC
	Cox-Hazard ratio
GSDMA	0.956667	2.10026	0.926506	0.929598	1.02402	0.845437	1.07046	0.829886	0.843327	0.910583	0.145261	0.367127	0.974374	0.959481	1.22164	2.91259	1.59144	0.677406	1.24462	0.760675	1.12066	1.61598	1.81623	0.973826	1.12309	5.77117	1.11227	0.886805	1.15972	34.9128	0.960952	2.75212
GSDMB	0.931026	0.959679	0.801109	0.987008	1.06251	0.983695	0.988813	1.07827	1.15663	0.954874	1.86965	1.06853	1.00903	1.67222	0.977664	0.625382	1.08947	0.683245	1.03994	1.09856	1.22625	0.971116	0.787467	0.632919	1.12303	0.921392	0.819209	0.7097	1.91865	4.62136	0.923058	3.31909
GSDMC	0.822655	0.709155	0.956857	1.0516	0.779185	1.15754	1.042	0.355383	1.00898	0.948995	0.857987	1.22751	0.957757	1.01153	0.94041	0.981056	1.44045	1.71389	1.15715	2.69978	1.61642	1.01916	0.660899	0.000356761	1.25052	1.46279e+06	1.25147	1.00949	1.10188	1.97805	1.58256	0.472668
GSDMD	1.15823	1.98791	0.914591	0.912598	1.084	0.877713	0.942185	0.953818	0.536729	0.915409	0.678258	0.952871	1.00569	1.46395	1.13384	0.969051	1.0851	0.87303	0.765997	0.792638	1.09598	1.0097	1.83896	0.408926	0.862564	3.44535	0.981115	0.864793	1.4262	1.85792	0.700065	0.811008
DFNA5	1.15886	1.27152	1.14247	1.04088	1.2244	1.06933	1.01917	0.942034	0.711901	1.20092	0.635412	1.90336	1.17719	1.30891	1.07672	1.21928	1.35852	1.86764	0.908046	1.10572	1.12269	1.08291	0.285103	0.811683	0.977924	0.938284	0.988545	1.06617	0.775022	1.7318	0.929893	0.801287
CASP1	1.08818	1.74963	0.99645	0.952409	0.909282	0.87949	1.00197	0.849338	0.826778	0.938017	0.619577	0.893751	1.09585	1.06893	1.04106	5.91087	1.0965	0.79503	0.529872	0.753867	1.35929	0.991002	2.85116	0.450659	0.969686	1.6616	0.897425	0.950519	0.889591	1.01049	0.893073	0.939402
CASP4	1.25507	2.30565	0.983613	1.15212	1.13313	0.819006	0.911423	0.871657	1.22103	0.893296	0.43594	0.850724	1.0606	1.82604	1.19049	0.531821	1.14062	1.08073	0.437172	1.12467	2.36394	0.992257	2.18515	0.799156	1.31042	2.26784	0.901225	0.944868	1.21036	1.80987	0.556122	0.902664
CASP5	1.29176	3.47818	1.11907	1.07408	0.901262	0.716175	1.28357	0.628086	3.7352	0.877515	0.170142	0.517563	1.15457	2.67338	1.20542	2695.14	1.93759	0.150785	0.857787	0.77853	1.48123	0.633797	5.29572	0.361127	1.19273	15.7334	1.16781	0.857253	3.73853	277.797	3.09597	1.35813
CASP6	1.07583	2.65082	1.00114	1.25661	0.833566	1.02753	0.926931	1.28683	1.05045	0.838935	2.04651	0.647553	1.04543	0.95543	1.05313	0.940719	1.34588	1.67298	0.826193	0.269402	1.59834	0.876774	0.752367	2.4825	1.44111	2.43975	1.10905	0.734058	1.35089	10.0156	1.0835	1.11839
CASP8	1.12504	3.3843	1.18931	1.00869	0.698377	0.8699	1.22388	0.750561	1.66303	0.855918	1.75089	0.947114	0.986706	1.04386	1.05015	0.77988	1.36599	0.978318	0.724266	0.240913	1.59906	0.77779	1.83875	3.46652	1.09659	1.90053	0.924204	0.84728	1.39544	2.79078	0.51018	1.55771
NLRC4	1.13612	2.19668	0.402817	0.693145	1.13067	1.17672	1.46205	0.74484	0.960694	1.77373	0.916623	1.65906	0.840905	1.16016	1.25001	2.65353	1.54524	3.41173	0.881771	1.41543	0.972867	1.16407	6.45193	0.0299593	0.515676	13.696	1.00082	1.15293	2.09237	11.7208	0.830786	1.0609
NLRP1	1.06903	1.28224	0.92867	0.774587	1.25509	0.92705	1.05883	1.15029	1.07222	1.13669	0.627956	1.17743	0.831093	1.46443	1.00346	0.761312	1.09184	1.19022	1.09645	1.07998	0.709113	1.00627	1.13829	0.622983	0.920189	0.897375	0.967455	0.908382	0.803021	1.40072	0.80976	2.8611
NLRP3	1.14588	1.17914	0.712079	0.778355	1.03063	0.802867	1.19794	0.808644	0.732144	1.20419	0.731351	0.876552	0.920383	1.06555	1.20823	2.96172	1.20434	1.09712	0.9749	0.926532	0.91358	1.18711	4.01222	0.605692	0.848454	5.54715	0.860252	1.02044	0.6785	2.44888	0.695015	0.945474
NLRP9	3.74445e-06	2.51616	1.85913e+07	1.53351	0.151568	0.339072	2.09387	162.804	0.0581633	1.07586	0.329509	2.28603	9.08381	0.000346423	0.41702	11.5566	1.1287	8.58105e-12	2.44073	1.09735e-10	0.449701	465.933	0.870946	0.336641	3.21065e-07	1.53454e-10	4.78185	16.9622	0.0442989	2.28383e+64	0.0072618	4.07462e-05
AIM2	1.06914	1.11761	0.961115	1.01382	1.10121	0.905474	1.01354	1.02891	1.64146	0.921835	0.503833	1.25478	0.99353	1.59361	1.00681	1.72033	1.09893	0.860425	1.22483	1.00191	1.24401	0.831269	1.40196	2.80888	0.883103	2.69192	1.27068	0.927551	1.40948	5.546	0.967089	1.1079
ZBP1	1.09036	1.95189	0.85247	0.85901	1.07832	0.89969	0.992102	0.756335	1.5277	0.927612	0.748837	1.18591	0.842542	1.53326	1.0416	2.41538	0.740483	0.476204	0.688866	1.05564	1.19521	0.879568	1.92562	1.14364	0.66021	3.86721	0.779324	0.889923	2.40292	0.912777	0.640339	1.44042
PYCARD	1.11435	1.42893	0.86027	1.10751	1.13616	0.891518	0.998856	0.768652	0.913254	0.853958	0.791216	0.886979	0.98243	1.43771	1.03639	1.40161	1.07365	0.839165	0.932853	0.89843	1.26357	0.998657	1.45499	0.543028	0.866348	0.613236	1.00598	0.929876	1.03582	0.811042	0.809567	1.15685
GZMB	1.75607	1.66789	0.861261	0.985072	0.991905	0.850281	1.0636	0.87297	1.59852	0.965587	0.955651	0.777212	0.880831	1.24146	0.977881	1.31995	0.871174	0.767576	0.872475	0.914443	1.21201	0.86117	1.12772	0.512547	0.862663	1.81896	0.899092	0.932286	1.3533	0.825209	0.880185	0.689278
GZMA	1.22562	1.69671	0.85126	0.918964	1.01819	0.841998	1.11844	0.852804	1.18476	1.00324	0.819897	0.767547	0.926786	1.08571	0.976752	2.68675	0.838234	0.585318	0.897092	0.858113	0.991369	0.913434	1.19406	0.648225	0.818257	1.55846	0.977231	0.916866	0.850703	0.635516	0.818607	0.639509
PRF1	1.08741	1.37619	0.8188	0.960249	1.00424	0.831406	1.07413	0.762661	1.32112	0.951433	0.679875	0.816691	0.864917	0.987095	1.00221	2.89724	0.821639	0.583217	0.874535	1.0977	1.0161	0.890253	1.55498	0.841636	0.713271	1.62756	1.02163	0.91263	0.80667	0.472673	0.75117	0.949232
CPTP	1.17602	2.87108	1.06348	1.11809	0.89791	0.884554	0.634604	1.14241	0.463327	0.894946	0.563006	1.74171	0.85493	1.0614	1.13481	0.675722	1.04003	0.68719	0.762368	2.20485	1.21382	1.09255	0.151162	0.238128	0.809143	0.656468	0.904575	0.960965	0.628175	0.93104	1.16436	3.91011
DHX9	0.891134	1.31342	0.841563	1.45751	0.809334	1.26692	1.40119	1.74881	2.71602	0.963102	11.7558	0.7958	1.07573	0.817589	0.752173	0.570302	1.84037	0.491887	1.32553	1.9062	0.994558	0.670674	0.404437	19.4175	2.11922	2.0404	0.506249	0.931769	8.02719	18.1132	1.12387	0.401189
IL1B	1.10308	1.01841	1.34001	0.935296	0.895553	0.924753	1.10867	0.828613	1.09556	1.03079	0.670261	0.864005	1.05868	1.12307	1.09636	1.96657	1.13168	1.30265	0.835289	0.975193	1.0035	1.0592	3.11351	0.407057	0.992444	2.47392	1.25154	0.950651	1.10784	0.875909	0.736841	1.4312
NAIP	1.04675	1.28465	0.770991	0.692646	1.00101	0.941627	1.15141	0.802602	0.941374	1.16902	1.11075	1.11999	0.75199	1.45998	1.13129	0.684456	1.07052	1.17193	0.679554	0.955012	0.61702	0.884772	1.34075	1.09771	1.18579	0.865825	0.862083	0.918834	1.93363	3.33561	0.701108	1.19612
DDX3X	1.00321	2.25656	0.972768	1.13864	0.749041	1.25118	1.61438	1.06374	1.20356	1.04668	1.68811	0.820519	0.968782	0.721375	1.12473	0.965118	1.37764	1.08268	1.04175	0.470463	1.29055	1.04624	0.980006	1.45346	1.15606	1.09134	0.979453	0.99418	1.10229	3.28224	0.755717	1.24961
APIP	1.22669	0.829496	0.959366	0.953373	0.913434	0.906401	1.30342	0.819833	1.1112	1.1046	0.719525	0.628897	0.968178	0.857702	0.786094	0.647645	1.51413	0.431053	1.01778	0.654926	0.737901	0.864899	1.57943	2.13242	1.19887	0.911812	0.989146	0.809662	1.32133	1.26411	1.54452	0.634198
DFNB59	1.26709	0.874167	0.848909	0.881926	1.98206	0.878144	0.525823	0.765742	0.683531	1.26586	0.69735	0.99742	1.00841	1.74894	1.05869	1.95854	1.02472	1.15048	0.667154	2.53369	0.768629	0.781664	0.341268	0.145614	1.75295	0.615828	1.05138	0.859053	1.45059	2.4793	0.825821	1.23408
CTSG	3.18432	0.108167	0.871396	0.795419	1.00493	0.929537	0.836866	0.780769	1.03277	1.16902	0.561879	0.62402	0.807236	0.650976	1.11517	0.763986	0.84458	0.911923	1.04793	1.0818	0.905111	1.15559	1.30792	0.522565	0.978048	9.80353	0.829961	1.08556	0.389092	0.082504	0.896388	0.311672
SCAF11	0.964923	3.13564	0.873431	0.944206	0.792236	1.23644	1.73726	1.29078	1.36226	0.997449	2.60646	1.38455	0.933668	0.697499	1.01657	1.2495	1.59886	2.64818	1.64308	0.360167	1.19926	0.806177	0.331914	5.0168	1.44197	1.29327	1.29935	0.869308	2.67168	6.76983	0.322248	1.28365
IL18	1.06213	1.6412	0.956287	1.12507	0.922215	0.813602	0.950086	0.82404	1.0354	0.957123	0.991719	1.0416	1.04098	1.01372	0.992851	1.69811	1.09122	0.652621	0.764747	0.776487	1.60291	1.00566	1.3039	0.663181	1.00885	1.79447	0.972804	0.962765	1.14419	1.09313	0.932678	0.532904
GPX4	1.05362	0.913274	0.684413	0.930975	1.70798	0.81545	0.908922	0.945918	0.829949	1.22406	0.552433	1.03422	0.892664	1.02779	1.13628	1.2644	1.33403	0.31831	1.2245	1.16036	0.770998	0.939484	1.00647	0.150671	0.67207	2.0039	1.36777	0.914814	0.879019	0.768009	0.975584	0.546581
	Cox P-Value
GSDMA	0.71393	0.00294001	0.696336	0.664111	0.871295	0.507977	0.496734	0.25692	0.741255	0.387698	0.485282	0.194941	0.553628	0.840393	0.0774338	0.282111	0.197695	0.468201	0.290245	0.555271	0.533373	0.0187969	0.439729	0.988213	0.279286	0.2331	0.828449	0.277342	0.823474	0.00981616	0.959403	0.11101
GSDMB	0.538792	0.746564	0.0323049	0.838935	0.619727	0.811522	0.852668	0.555854	0.252769	0.42558	0.0599026	0.620725	0.879993	2.42944e-11	0.74829	0.313667	0.349045	0.171654	0.78686	0.735736	0.00913958	0.680109	0.743561	0.584191	0.680248	0.800513	0.263057	5.89857e-09	0.00174911	0.0143164	0.664658	0.0230395
GSDMC	0.189708	0.00857479	0.55689	0.41434	0.614445	0.0293707	0.536434	0.0140983	0.981046	0.736758	0.853923	0.45436	0.373053	0.952077	0.219251	0.992917	0.00281059	0.0427849	0.751218	0.573579	0.000255	0.809092	0.873365	0.642507	0.0895349	0.000331634	0.553284	0.840658	0.76868	0.00727638	0.213834	0.539844
GSDMD	0.125039	8.96215e-14	0.53538	0.350317	0.64691	0.139014	0.721082	0.673654	0.0044081	0.47416	0.208268	0.785004	0.941127	0.00077436	0.19427	0.947805	0.412885	0.749578	0.204722	0.605158	0.501588	0.899111	0.423725	0.0694356	0.43691	0.000106902	0.900752	0.0691335	0.0148868	0.319728	0.307649	0.599043
DFNA5	0.378818	0.147059	0.127983	0.585372	0.155661	0.609894	0.819313	0.514088	0.0168377	0.0142601	0.466949	0.00541398	0.0107199	0.00455131	0.236811	0.460391	0.000109939	0.177266	0.339478	0.744204	0.359071	0.406132	0.19882	0.607766	0.870312	0.805412	0.957301	0.243122	0.0157406	0.111023	0.812674	0.543295
CASP1	0.40533	2.36135e-09	0.971384	0.53031	0.332756	0.120687	0.985909	0.036782	0.291629	0.299565	0.273446	0.485313	0.213025	0.519533	0.633883	0.00195002	0.356824	0.50454	1.37473e-05	0.139072	0.0121817	0.876306	0.0877115	0.238583	0.783879	0.00162479	0.54763	0.310709	0.495531	0.98011	0.632019	0.908193
CASP4	0.0400763	4.04075e-17	0.9092	0.172549	0.4709	0.0647675	0.561822	0.126745	0.469894	0.309574	0.0656962	0.365443	0.457971	8.39962e-05	0.0712217	0.538229	0.274324	0.811847	6.94173e-05	0.789466	0.00012585	0.917546	0.243374	0.657804	0.33127	0.0262186	0.563264	0.450922	0.349978	0.288077	0.0863923	0.870716
CASP5	0.372841	9.7375e-07	0.675269	0.727868	0.356965	0.352492	0.0623556	0.0934445	0.105288	0.187727	0.755456	0.299242	0.373403	5.01473e-07	0.340815	0.000299677	0.0477725	0.4659	0.65213	0.28916	0.22382	0.215618	0.13842	0.843486	0.798954	0.00465106	0.814456	0.38553	0.00863052	0.0034363	0.410053	0.379107
CASP6	0.65171	8.0223e-14	0.995392	0.0738449	0.309529	0.843545	0.6343	0.187243	0.888314	0.13515	0.320463	0.0556708	0.720854	0.810126	0.667105	0.941963	0.0485738	0.43936	0.185973	0.00701856	0.00753574	0.129856	0.665986	0.28169	0.243435	0.0350924	0.711896	0.011454	0.320825	0.00560111	0.856236	0.869822
CASP8	0.472393	8.28341e-21	0.397786	0.94769	0.251209	0.331283	0.290586	0.0923029	0.0654141	0.279498	0.290329	0.787737	0.899384	0.760139	0.688967	0.622221	0.0165147	0.96755	0.0881234	0.0037005	0.00269044	0.0109425	0.458183	0.0849124	0.662875	0.0297623	0.689739	0.120184	0.305141	0.11899	0.0810928	0.244172
NLRC4	0.530764	4.54952e-05	0.0485519	0.0135216	0.727965	0.475164	0.370003	0.0619665	0.913701	0.0300337	0.966932	0.280407	0.502975	0.379017	0.159796	0.34059	0.118112	0.112107	0.684513	0.739989	0.897205	0.553706	0.0799986	0.282102	0.467371	0.00293765	0.998855	0.473952	0.0902958	0.0054505	0.833636	0.927446
NLRP1	0.533912	0.135091	0.525203	0.00201872	0.0801365	0.473679	0.55519	0.168404	0.598445	0.126618	0.273884	0.260529	0.0240367	0.000171133	0.95388	0.535267	0.388058	0.571185	0.491303	0.777339	0.000133626	0.917633	0.820716	0.105038	0.705318	0.597731	0.869126	0.212747	0.147142	0.597984	0.445979	0.0447729
NLRP3	0.392217	0.184678	0.211749	0.0345648	0.901533	0.157594	0.418162	0.109181	0.226968	0.176717	0.723975	0.765873	0.452017	0.640004	0.140692	0.0943331	0.410879	0.828626	0.913551	0.906842	0.588476	0.22863	0.156415	0.553054	0.745017	0.0496618	0.703012	0.851533	0.341619	0.172772	0.38173	0.937112
NLRP9	0.434756	0.185363	0.00853187	0.913445	0.375488	0.586421	0.426517	0.506692	0.072103	0.939573	0.45852	0.656877	0.746961	0.221143	0.444532	0.673692	0.967722	0.68747	0.2819	0.530772	0.397827	0.40782	0.587254	0.891069	0.661476	0.0393159	0.791051	0.0195027	0.929635	0.0534641	0.537832	0.719803
AIM2	0.652683	0.627089	0.48311	0.795362	0.408156	0.318344	0.858401	0.654914	0.00151406	0.245565	0.57028	0.270858	0.892059	8.94274e-09	0.892374	0.10398	0.568532	0.763462	0.0882599	0.996312	0.047372	0.0544025	0.541858	0.438522	0.331988	0.00495926	0.27623	0.0446446	0.00893172	0.00879502	0.893617	0.787518
ZBP1	0.500958	9.76117e-14	0.132666	0.0704075	0.578898	0.194999	0.938886	0.0604494	0.0969016	0.388728	0.696579	0.312849	0.0117899	2.98172e-06	0.586749	0.00130694	0.088716	0.149987	0.00204697	0.8668	0.102562	0.0268778	0.235862	0.90336	0.126169	0.000263175	0.441874	0.0743902	0.078183	0.945478	0.166734	0.30868
PYCARD	0.350899	0.000183636	0.16214	0.191826	0.397317	0.0754442	0.993308	0.00118378	0.511792	0.0869943	0.504555	0.398983	0.825621	2.93628e-06	0.632073	0.428604	0.224227	0.551727	0.690746	0.753897	0.0434647	0.984469	0.455372	0.252563	0.265103	0.085937	0.973203	0.267325	0.77708	0.556453	0.440591	0.730202
GZMB	4.94821e-05	0.00802105	0.0346317	0.788173	0.91324	0.0104035	0.480457	0.12512	4.25441e-05	0.526223	0.913639	0.0509702	0.00768403	0.00643553	0.678422	0.221831	0.171989	0.420939	0.129407	0.596282	0.0611048	0.00707588	0.716608	0.376361	0.287957	0.000309756	0.4803	0.0924537	0.101869	0.750578	0.578227	0.0971837
GZMA	0.0500638	1.18186e-06	0.0399724	0.164771	0.857802	0.00734876	0.228826	0.0168601	0.145033	0.959152	0.646275	0.0630329	0.0954504	0.168464	0.651175	0.00141233	0.0370024	0.0558477	0.274842	0.588904	0.931048	0.122439	0.612364	0.5452	0.158108	0.00022114	0.882805	0.0637758	0.387893	0.235011	0.29443	0.0786643
PRF1	0.431716	0.0114702	0.0387386	0.58559	0.972313	0.0408078	0.555495	0.00270554	0.0527981	0.547788	0.55679	0.259393	0.0171932	0.867607	0.974503	0.0192876	0.0888951	0.202846	0.233434	0.562371	0.912311	0.200067	0.35719	0.813139	0.0702111	0.000499178	0.911113	0.115625	0.492746	0.233382	0.334748	0.860992
CPTP	0.468411	1.12918e-06	0.791342	0.363966	0.577013	0.313307	0.0262225	0.466934	0.00617785	0.409369	0.413899	0.0772048	0.219249	0.693982	0.282257	0.698658	0.75955	0.526206	0.300633	0.12285	0.181688	0.343197	0.176393	0.0786543	0.436671	0.260257	0.743298	0.766631	0.230567	0.886809	0.725647	0.088988
DHX9	0.646694	0.393203	0.603911	0.0647325	0.608546	0.361354	0.242859	0.0335119	0.0179141	0.839107	0.0607823	0.318651	0.619506	0.312446	0.0828486	0.326901	0.000114149	0.389533	0.502389	0.430563	0.985549	0.000766176	0.278934	0.0690921	0.118911	0.159848	0.291933	0.718144	1.24424e-05	0.0411301	0.864481	0.429366
IL1B	0.219483	0.761469	6.21194e-05	0.322609	0.18061	0.401299	0.13862	0.102433	0.592057	0.512421	0.407687	0.455782	0.201837	0.137654	0.0794815	0.0792218	0.338873	0.350242	0.18703	0.893327	0.974614	0.329884	0.0723853	0.158303	0.957132	0.139244	0.24311	0.253709	0.57633	0.699236	0.229728	0.156435
NAIP	0.748108	0.0810786	0.117754	0.00115527	0.99609	0.532251	0.321952	0.152018	0.774074	0.17376	0.851545	0.631791	0.0106991	0.000406615	0.262897	0.469642	0.577252	0.64322	0.0771489	0.932664	0.00144805	0.16262	0.685747	0.888884	0.454865	0.552875	0.592138	0.474578	0.0751375	0.074993	0.29562	0.679023
DDX3X	0.986296	0.000217759	0.886251	0.353816	0.28743	0.0959416	0.0654072	0.682138	0.401819	0.767042	0.356784	0.329112	0.748207	0.00249824	0.416364	0.936204	0.0184724	0.8558	0.838463	0.108049	0.174787	0.693957	0.982858	0.580102	0.494012	0.722489	0.948082	0.965705	0.723989	0.0494672	0.375773	0.5873
APIP	0.334844	0.421027	0.791009	0.734403	0.530253	0.49092	0.140608	0.253345	0.697425	0.420904	0.628481	0.0179322	0.756474	0.309283	0.0559425	0.365136	0.00626515	0.141344	0.946171	0.161938	0.0789754	0.198306	0.490265	0.32107	0.530119	0.813594	0.974002	0.0903374	0.284387	0.660338	0.376617	0.607464
DFNB59	0.169382	0.504044	0.495933	0.434225	0.0166135	0.455041	0.0495731	0.121272	0.0416211	0.235705	0.60594	0.993116	0.95642	0.000165635	0.645743	0.44074	0.908443	0.771553	0.0537125	0.190819	0.249431	0.0551291	0.453673	0.174577	0.144473	0.265607	0.833219	0.29885	0.184179	0.378008	0.618633	0.738909
CTSG	0.0112407	0.0468076	0.493863	0.00871243	0.972758	0.331464	0.3901	8.46525e-05	0.792714	0.0409642	0.314022	0.396216	0.00573694	6.06413e-05	0.19412	0.295847	0.112871	0.86451	0.736115	0.801525	0.320465	0.436008	0.700851	0.55774	0.894805	0.442598	0.388257	0.118801	0.248931	0.273076	0.725007	0.24258
SCAF11	0.865233	6.09766e-05	0.63924	0.687319	0.430987	0.212128	0.0248694	0.0815366	0.209332	0.988255	0.187775	0.284256	0.646785	0.00900266	0.917277	0.816079	0.00647668	0.16173	0.0471462	0.0742785	0.441843	0.0578018	0.290911	0.22293	0.148723	0.299248	0.34088	0.330625	0.00459415	0.0188013	0.0435223	0.66373
IL18	0.497015	4.33312e-08	0.633431	0.108626	0.580961	0.0106335	0.58407	0.00741425	0.840975	0.556655	0.985375	0.78443	0.471598	0.875499	0.902792	0.112207	0.258103	0.0370534	0.00534764	0.340707	0.000196422	0.920965	0.461761	0.544238	0.947959	0.00946645	0.879044	0.541574	0.305098	0.661865	0.51779	0.0239541
GPX4	0.76296	0.732358	0.0144436	0.530693	0.0141878	0.0927959	0.590487	0.658772	0.496202	0.0749615	0.343614	0.881347	0.216532	0.812481	0.278379	0.681947	0.0361039	0.0187141	0.279795	0.752344	0.12009	0.479617	0.994882	0.111746	0.184423	0.103064	0.246035	0.415233	0.63923	0.795476	0.943845	0.202211

## Sheet: Table S3
Table S3: Frequency of copy number variation (CNV) in PRGs across cancers.
Gene	Amp	Del	Tumor
GLTPD1	0.0888889	-0.255556	ACC
AIM2	0.2	-0.344444	ACC
DHX9	0.188889	-0.366667	ACC
NLRP3	0.222222	-0.3	ACC
NLRC4	0.166667	-0.177778	ACC
IL1B	0.166667	-0.2	ACC
DFNB59	0.177778	-0.211111	ACC
CASP8	0.177778	-0.233333	ACC
CASP6	0.411111	-0.166667	ACC
GZMA	0.733333	-0.0333333	ACC
NAIP	0.711111	-0.0444444	ACC
DFNA5	0.555556	-0.0888889	ACC
GSDMC	0.477778	-0.188889	ACC
GSDMD	0.488889	-0.188889	ACC
PRF1	0.311111	-0.311111	ACC
APIP	0.0777778	-0.4	ACC
CASP4	0.0666667	-0.422222	ACC
CASP5	0.0666667	-0.422222	ACC
CASP1	0.0666667	-0.422222	ACC
IL18	0.0666667	-0.422222	ACC
CTSG	0.311111	-0.266667	ACC
GZMB	0.311111	-0.266667	ACC
PYCARD	0.611111	-0.0777778	ACC
NLRP1	0.1	-0.188889	ACC
GSDMB	0.122222	-0.222222	ACC
GSDMA	0.122222	-0.222222	ACC
GPX4	0.7	-0.0444444	ACC
NLRP9	0.688889	-0.0555556	ACC
ZBP1	0.633333	-0.122222	ACC
DDX3X	0.544444	-0.111111	ACC
GLTPD1	0.269608	-0.196078	BLCA
AIM2	0.531863	-0.107843	BLCA
DHX9	0.458333	-0.134804	BLCA
NLRP3	0.409314	-0.144608	BLCA
NLRC4	0.39951	-0.112745	BLCA
IL1B	0.230392	-0.186275	BLCA
DFNB59	0.176471	-0.161765	BLCA
CASP8	0.122549	-0.166667	BLCA
CASP6	0.120098	-0.196078	BLCA
GZMA	0.144608	-0.139706	BLCA
NAIP	0.0906863	-0.134804	BLCA
DFNA5	0.534314	-0.115196	BLCA
GSDMC	0.625	-0.0710784	BLCA
GSDMD	0.629902	-0.0759804	BLCA
PRF1	0.147059	-0.178922	BLCA
APIP	0.14951	-0.169118	BLCA
CASP4	0.161765	-0.178922	BLCA
CASP5	0.161765	-0.178922	BLCA
CASP1	0.161765	-0.178922	BLCA
IL18	0.142157	-0.188725	BLCA
CTSG	0.220588	-0.161765	BLCA
GZMB	0.220588	-0.161765	BLCA
PYCARD	0.25	-0.215686	BLCA
NLRP1	0.142157	-0.125	BLCA
GSDMB	0.45098	-0.178922	BLCA
GSDMA	0.45098	-0.178922	BLCA
GPX4	0.166667	-0.208333	BLCA
NLRP9	0.433824	-0.166667	BLCA
ZBP1	0.617647	-0.112745	BLCA
DDX3X	0.247549	-0.161765	BLCA
GLTPD1	0.123148	-0.177778	BRCA
AIM2	0.773148	-0.0583333	BRCA
DHX9	0.785185	-0.0518519	BRCA
NLRP3	0.764815	-0.0583333	BRCA
NLRC4	0.190741	-0.3	BRCA
IL1B	0.116667	-0.314815	BRCA
DFNB59	0.121296	-0.337037	BRCA
CASP8	0.121296	-0.330556	BRCA
CASP6	0.126852	-0.263889	BRCA
GZMA	0.240741	-0.189815	BRCA
NAIP	0.216667	-0.199074	BRCA
DFNA5	0.372222	-0.167593	BRCA
GSDMC	0.628704	-0.0990741	BRCA
GSDMD	0.6	-0.0981481	BRCA
PRF1	0.164815	-0.174074	BRCA
APIP	0.248148	-0.198148	BRCA
CASP4	0.112963	-0.173148	BRCA
CASP5	0.112963	-0.174074	BRCA
CASP1	0.113889	-0.174074	BRCA
IL18	0.102778	-0.166667	BRCA
CTSG	0.210185	-0.15463	BRCA
GZMB	0.210185	-0.15463	BRCA
PYCARD	0.568519	-0.0972222	BRCA
NLRP1	0.0796296	-0.130556	BRCA
GSDMB	0.323148	-0.156481	BRCA
GSDMA	0.321296	-0.15463	BRCA
GPX4	0.157407	-0.20463	BRCA
NLRP9	0.32037	-0.207407	BRCA
ZBP1	0.558333	-0.1	BRCA
DDX3X	0.225	-0.193519	BRCA
GLTPD1	0.338983	-0.19322	CESC
AIM2	0.583051	-0.0847458	CESC
DHX9	0.583051	-0.0745763	CESC
NLRP3	0.549153	-0.108475	CESC
NLRC4	0.294915	-0.138983	CESC
IL1B	0.145763	-0.254237	CESC
DFNB59	0.189831	-0.19322	CESC
CASP8	0.125424	-0.189831	CESC
CASP6	0.0881356	-0.264407	CESC
GZMA	0.142373	-0.216949	CESC
NAIP	0.128814	-0.216949	CESC
DFNA5	0.186441	-0.264407	CESC
GSDMC	0.450847	-0.135593	CESC
GSDMD	0.444068	-0.149153	CESC
PRF1	0.0881356	-0.338983	CESC
APIP	0.0915254	-0.325424	CESC
CASP4	0.0576271	-0.281356	CESC
CASP5	0.0576271	-0.281356	CESC
CASP1	0.0610169	-0.281356	CESC
IL18	0.0305085	-0.257627	CESC
CTSG	0.20678	-0.227119	CESC
GZMB	0.20678	-0.227119	CESC
PYCARD	0.210169	-0.338983	CESC
NLRP1	0.0813559	-0.281356	CESC
GSDMB	0.19661	-0.345763	CESC
GSDMA	0.19661	-0.345763	CESC
GPX4	0.145763	-0.250847	CESC
NLRP9	0.349153	-0.264407	CESC
ZBP1	0.464407	-0.183051	CESC
DDX3X	0.227119	-0.183051	CESC
GLTPD1	0.0555556	-0.138889	CHOL
AIM2	0.638889	-0.0277778	CHOL
DHX9	0.666667	-0.0277778	CHOL
NLRP3	0.638889	-0.0277778	CHOL
NLRC4	0.194444	-0.277778	CHOL
IL1B	0.194444	-0.222222	CHOL
DFNB59	0.25	-0.166667	CHOL
CASP8	0.222222	-0.194444	CHOL
CASP6	0.0833333	-0.166667	CHOL
GZMA	0.305556	-0.194444	CHOL
NAIP	0.277778	-0.194444	CHOL
DFNA5	0.305556	-0.166667	CHOL
GSDMC	0.472222	-0.138889	CHOL
GSDMD	0.444444	-0.138889	CHOL
PRF1	0.194444	-0.138889	CHOL
APIP	0.0833333	-0.305556	CHOL
CASP4	0.0555556	-0.333333	CHOL
CASP5	0.0555556	-0.333333	CHOL
CASP1	0.0555556	-0.333333	CHOL
IL18	0.0833333	-0.305556	CHOL
CTSG	0.0555556	-0.333333	CHOL
GZMB	0.0555556	-0.333333	CHOL
PYCARD	0.222222	-0.277778	CHOL
NLRP1	0.0833333	-0.222222	CHOL
GSDMB	0.222222	-0.138889	CHOL
GSDMA	0.222222	-0.138889	CHOL
GPX4	0.194444	-0.222222	CHOL
NLRP9	0.222222	-0.25	CHOL
ZBP1	0.361111	-0.222222	CHOL
DDX3X	0.0555556	-0.166667	CHOL
GLTPD1	0.0931264	-0.206208	COAD
AIM2	0.254989	-0.150776	COAD
DHX9	0.257206	-0.157428	COAD
NLRP3	0.250554	-0.232816	COAD
NLRC4	0.228381	-0.277162	COAD
IL1B	0.221729	-0.272727	COAD
DFNB59	0.228381	-0.248337	COAD
CASP8	0.237251	-0.219512	COAD
CASP6	0.0399113	-0.290466	COAD
GZMA	0.110865	-0.356984	COAD
NAIP	0.0864745	-0.332594	COAD
DFNA5	0.609756	-0.0953437	COAD
GSDMC	0.600887	-0.13969	COAD
GSDMD	0.585366	-0.13082	COAD
PRF1	0.0842572	-0.341463	COAD
APIP	0.152993	-0.363636	COAD
CASP4	0.159645	-0.379157	COAD
CASP5	0.157428	-0.379157	COAD
CASP1	0.159645	-0.379157	COAD
IL18	0.148559	-0.385809	COAD
CTSG	0.101996	-0.201774	COAD
GZMB	0.101996	-0.201774	COAD
PYCARD	0.341463	-0.219512	COAD
NLRP1	0.0421286	-0.126386	COAD
GSDMB	0.321508	-0.157428	COAD
GSDMA	0.321508	-0.157428	COAD
GPX4	0.201774	-0.239468	COAD
NLRP9	0.241685	-0.24612	COAD
ZBP1	0.740576	-0.059867	COAD
DDX3X	0.305987	-0.121951	COAD
GLTPD1	0	-0.458333	DLBC
AIM2	0.291667	-0.208333	DLBC
DHX9	0.333333	-0.166667	DLBC
NLRP3	0.104167	-0.354167	DLBC
NLRC4	0.145833	-0.166667	DLBC
IL1B	0.104167	-0.208333	DLBC
DFNB59	0.104167	-0.166667	DLBC
CASP8	0.125	-0.166667	DLBC
CASP6	0.0208333	-0.333333	DLBC
GZMA	0.1875	-0.291667	DLBC
NAIP	0.1875	-0.25	DLBC
DFNA5	0.333333	-0.166667	DLBC
GSDMC	0.291667	-0.208333	DLBC
GSDMD	0.3125	-0.25	DLBC
PRF1	0.104167	-0.458333	DLBC
APIP	0.166667	-0.458333	DLBC
CASP4	0.291667	-0.291667	DLBC
CASP5	0.291667	-0.291667	DLBC
CASP1	0.291667	-0.291667	DLBC
IL18	0.333333	-0.270833	DLBC
CTSG	0.0833333	-0.270833	DLBC
GZMB	0.0833333	-0.270833	DLBC
PYCARD	0.208333	-0.270833	DLBC
NLRP1	0.0416667	-0.395833	DLBC
GSDMB	0.125	-0.416667	DLBC
GSDMA	0.125	-0.416667	DLBC
GPX4	0.145833	-0.416667	DLBC
NLRP9	0.1875	-0.354167	DLBC
ZBP1	0.125	-0.520833	DLBC
DDX3X	0.3125	-0.145833	DLBC
GLTPD1	0.26087	-0.195652	ESCA
AIM2	0.570652	-0.13587	ESCA
DHX9	0.559783	-0.11413	ESCA
NLRP3	0.570652	-0.190217	ESCA
NLRC4	0.423913	-0.125	ESCA
IL1B	0.407609	-0.157609	ESCA
DFNB59	0.38587	-0.125	ESCA
CASP8	0.331522	-0.13587	ESCA
CASP6	0.130435	-0.168478	ESCA
GZMA	0.11413	-0.130435	ESCA
NAIP	0.0706522	-0.119565	ESCA
DFNA5	0.728261	-0.0869565	ESCA
GSDMC	0.793478	-0.0543478	ESCA
GSDMD	0.73913	-0.0652174	ESCA
PRF1	0.244565	-0.233696	ESCA
APIP	0.298913	-0.190217	ESCA
CASP4	0.211957	-0.190217	ESCA
CASP5	0.211957	-0.190217	ESCA
CASP1	0.211957	-0.190217	ESCA
IL18	0.173913	-0.190217	ESCA
CTSG	0.36413	-0.119565	ESCA
GZMB	0.36413	-0.119565	ESCA
PYCARD	0.282609	-0.228261	ESCA
NLRP1	0.163043	-0.130435	ESCA
GSDMB	0.456522	-0.179348	ESCA
GSDMA	0.456522	-0.179348	ESCA
GPX4	0.13587	-0.11413	ESCA
NLRP9	0.331522	-0.130435	ESCA
ZBP1	0.706522	-0.0923913	ESCA
DDX3X	0.190217	-0.119565	ESCA
GLTPD1	0.239168	-0.228769	GBM
AIM2	0.202773	-0.197574	GBM
DHX9	0.211438	-0.185442	GBM
NLRP3	0.228769	-0.20104	GBM
NLRC4	0.0779896	-0.403813	GBM
IL1B	0.0727903	-0.407279	GBM
DFNB59	0.0693241	-0.435009	GBM
CASP8	0.0710572	-0.450607	GBM
CASP6	0.0814558	-0.384749	GBM
GZMA	0.116118	-0.272097	GBM
NAIP	0.109185	-0.268631	GBM
DFNA5	0.819757	-0.0467938	GBM
GSDMC	0.162912	-0.29636	GBM
GSDMD	0.169844	-0.279029	GBM
PRF1	0.0103986	-0.0797227	GBM
APIP	0.0519931	-0.306759	GBM
CASP4	0.0641248	-0.318891	GBM
CASP5	0.0641248	-0.318891	GBM
CASP1	0.0641248	-0.318891	GBM
IL18	0.0693241	-0.311958	GBM
CTSG	0.0831889	-0.194107	GBM
GZMB	0.0831889	-0.194107	GBM
PYCARD	0.143847	-0.299827	GBM
NLRP1	0.138648	-0.311958	GBM
GSDMB	0.176776	-0.30156	GBM
GSDMA	0.17851	-0.299827	GBM
GPX4	0.492201	-0.17851	GBM
NLRP9	0.376083	-0.197574	GBM
ZBP1	0.471404	-0.117851	GBM
DDX3X	0.0762565	-0.360485	GBM
GLTPD1	0.17433	-0.272031	HNSC
AIM2	0.306513	-0.197318	HNSC
DHX9	0.319923	-0.17433	HNSC
NLRP3	0.340996	-0.212644	HNSC
NLRC4	0.245211	-0.187739	HNSC
IL1B	0.220307	-0.273946	HNSC
DFNB59	0.241379	-0.239464	HNSC
CASP8	0.166667	-0.256705	HNSC
CASP6	0.118774	-0.264368	HNSC
GZMA	0.113027	-0.212644	HNSC
NAIP	0.0747126	-0.214559	HNSC
DFNA5	0.44636	-0.168582	HNSC
GSDMC	0.775862	-0.0574713	HNSC
GSDMD	0.760536	-0.0632184	HNSC
PRF1	0.101533	-0.314176	HNSC
APIP	0.237548	-0.203065	HNSC
CASP4	0.164751	-0.176245	HNSC
CASP5	0.162835	-0.17433	HNSC
CASP1	0.164751	-0.17433	HNSC
IL18	0.139847	-0.187739	HNSC
CTSG	0.33908	-0.16092	HNSC
GZMB	0.33908	-0.16092	HNSC
PYCARD	0.275862	-0.250958	HNSC
NLRP1	0.168582	-0.254789	HNSC
GSDMB	0.231801	-0.287356	HNSC
GSDMA	0.237548	-0.283525	HNSC
GPX4	0.103448	-0.264368	HNSC
NLRP9	0.210728	-0.300766	HNSC
ZBP1	0.454023	-0.168582	HNSC
DDX3X	0.159004	-0.172414	HNSC
GLTPD1	0.0151515	-0.378788	KICH
AIM2	0.0151515	-0.424242	KICH
DHX9	0.030303	-0.409091	KICH
NLRP3	0.030303	-0.378788	KICH
NLRC4	0.0454545	-0.348485	KICH
IL1B	0.0454545	-0.348485	KICH
DFNB59	0.0454545	-0.348485	KICH
CASP8	0.030303	-0.363636	KICH
CASP6	0.454545	-0.0606061	KICH
GZMA	0.181818	-0.121212	KICH
NAIP	0.181818	-0.121212	KICH
DFNA5	0.454545	-0.0454545	KICH
GSDMC	0.333333	-0.106061	KICH
GSDMD	0.333333	-0.121212	KICH
PRF1	0.0454545	-0.348485	KICH
APIP	0.272727	-0.030303	KICH
CASP4	0.287879	-0.0454545	KICH
CASP5	0.287879	-0.0454545	KICH
CASP1	0.287879	-0.0454545	KICH
IL18	0.287879	-0.0454545	KICH
CTSG	0.409091	-0.0454545	KICH
GZMB	0.409091	-0.0454545	KICH
PYCARD	0.363636	-0.0909091	KICH
NLRP1	0.0151515	-0.30303	KICH
GSDMB	0.0151515	-0.30303	KICH
GSDMA	0.0151515	-0.30303	KICH
GPX4	0.393939	-0.121212	KICH
NLRP9	0.348485	-0.121212	KICH
ZBP1	0.378788	-0.0757576	KICH
DDX3X	0.151515	-0.363636	KICH
GLTPD1	0.0284091	-0.200758	KIRC
AIM2	0.142045	-0.147727	KIRC
DHX9	0.138258	-0.140152	KIRC
NLRP3	0.128788	-0.183712	KIRC
NLRC4	0.166667	-0.166667	KIRC
IL1B	0.166667	-0.168561	KIRC
DFNB59	0.17803	-0.149621	KIRC
CASP8	0.172348	-0.160985	KIRC
CASP6	0.0284091	-0.299242	KIRC
GZMA	0.348485	-0.140152	KIRC
NAIP	0.346591	-0.140152	KIRC
DFNA5	0.36553	-0.151515	KIRC
GSDMC	0.162879	-0.253788	KIRC
GSDMD	0.160985	-0.251894	KIRC
PRF1	0.0265152	-0.429924	KIRC
APIP	0.0738636	-0.304924	KIRC
CASP4	0.0757576	-0.308712	KIRC
CASP5	0.0757576	-0.310606	KIRC
CASP1	0.0757576	-0.310606	KIRC
IL18	0.0738636	-0.308712	KIRC
CTSG	0.0378788	-0.234848	KIRC
GZMB	0.0378788	-0.234848	KIRC
PYCARD	0.231061	-0.157197	KIRC
NLRP1	0.0719697	-0.219697	KIRC
GSDMB	0.0776515	-0.221591	KIRC
GSDMA	0.0776515	-0.221591	KIRC
GPX4	0.123106	-0.244318	KIRC
NLRP9	0.145833	-0.227273	KIRC
ZBP1	0.251894	-0.168561	KIRC
DDX3X	0.107955	-0.329545	KIRC
GLTPD1	0.00347222	-0.548611	KIRP
AIM2	0.0659722	-0.506944	KIRP
DHX9	0.0694444	-0.520833	KIRP
NLRP3	0.0694444	-0.534722	KIRP
NLRC4	0.163194	-0.0763889	KIRP
IL1B	0.173611	-0.0486111	KIRP
DFNB59	0.197917	-0.0659722	KIRP
CASP8	0.180556	-0.0729167	KIRP
CASP6	0.0416667	-0.302083	KIRP
GZMA	0.118056	-0.315972	KIRP
NAIP	0.107639	-0.319444	KIRP
DFNA5	0.604167	-0.145833	KIRP
GSDMC	0.118056	-0.440972	KIRP
GSDMD	0.118056	-0.434028	KIRP
PRF1	0.03125	-0.680556	KIRP
APIP	0.0416667	-0.559028	KIRP
CASP4	0.0381944	-0.534722	KIRP
CASP5	0.0381944	-0.534722	KIRP
CASP1	0.0381944	-0.534722	KIRP
IL18	0.0347222	-0.524306	KIRP
CTSG	0.0138889	-0.541667	KIRP
GZMB	0.0138889	-0.541667	KIRP
PYCARD	0.548611	-0.177083	KIRP
NLRP1	0.607639	-0.0798611	KIRP
GSDMB	0.6875	-0.0659722	KIRP
GSDMA	0.6875	-0.0659722	KIRP
GPX4	0.0416667	-0.385417	KIRP
NLRP9	0.0451389	-0.4375	KIRP
ZBP1	0.375	-0.270833	KIRP
DDX3X	0.555556	-0.107639	KIRP
GLTPD1	0.0314136	-0.146597	LAML
AIM2	0.0157068	-0.0942408	LAML
DHX9	0.0209424	-0.0732984	LAML
NLRP3	0.026178	-0.104712	LAML
NLRC4	0.0104712	-0.078534	LAML
IL1B	0.0052356	-0.0890052	LAML
DFNB59	0.0052356	-0.0628272	LAML
CASP8	0.0052356	-0.0680628	LAML
CASP6	0.026178	-0.0942408	LAML
GZMA	0.0052356	-0.0732984	LAML
NAIP	0.0052356	-0.0837696	LAML
DFNA5	0.0366492	-0.0575916	LAML
GSDMC	0.141361	-0.0628272	LAML
GSDMD	0.141361	-0.0680628	LAML
PRF1	0.0157068	-0.183246	LAML
APIP	0.0209424	-0.141361	LAML
CASP4	0.0471204	-0.13089	LAML
CASP5	0.0471204	-0.13089	LAML
CASP1	0.0471204	-0.13089	LAML
IL18	0.0471204	-0.125654	LAML
CTSG	0.0209424	-0.151832	LAML
GZMB	0.0209424	-0.151832	LAML
PYCARD	0	-0.204188	LAML
NLRP1	0	-0.125654	LAML
GSDMB	0.0209424	-0.141361	LAML
GSDMA	0.0209424	-0.141361	LAML
GPX4	0.026178	-0.151832	LAML
NLRP9	0.0314136	-0.162304	LAML
ZBP1	0.0052356	-0.172775	LAML
DDX3X	0.0366492	-0.104712	LAML
GLTPD1	0.0389864	-0.210526	LGG
AIM2	0.0974659	-0.132554	LGG
DHX9	0.0779727	-0.1423	LGG
NLRP3	0.0701754	-0.159844	LGG
NLRC4	0.0487329	-0.376218	LGG
IL1B	0.0448343	-0.450292	LGG
DFNB59	0.0409357	-0.446394	LGG
CASP8	0.0448343	-0.450292	LGG
CASP6	0.0175439	-0.497076	LGG
GZMA	0.0272904	-0.436647	LGG
NAIP	0.0253411	-0.436647	LGG
DFNA5	0.272904	-0.120858	LGG
GSDMC	0.233918	-0.331384	LGG
GSDMD	0.218324	-0.329435	LGG
PRF1	0.037037	-0.185185	LGG
APIP	0.0994152	-0.132554	LGG
CASP4	0.181287	-0.109162	LGG
CASP5	0.181287	-0.109162	LGG
CASP1	0.181287	-0.109162	LGG
IL18	0.189084	-0.107212	LGG
CTSG	0.0409357	-0.1423	LGG
GZMB	0.0409357	-0.1423	LGG
PYCARD	0.0916179	-0.226121	LGG
NLRP1	0.249513	-0.179337	LGG
GSDMB	0.255361	-0.179337	LGG
GSDMA	0.255361	-0.179337	LGG
GPX4	0.393762	-0.204678	LGG
NLRP9	0.0565302	-0.237817	LGG
ZBP1	0.148148	-0.165692	LGG
DDX3X	0.0760234	-0.302144	LGG
GLTPD1	0.118919	-0.148649	LIHC
AIM2	0.767568	-0.0432432	LIHC
DHX9	0.754054	-0.0486486	LIHC
NLRP3	0.740541	-0.0540541	LIHC
NLRC4	0.167568	-0.308108	LIHC
IL1B	0.137838	-0.348649	LIHC
DFNB59	0.17027	-0.375676	LIHC
CASP8	0.164865	-0.364865	LIHC
CASP6	0.027027	-0.335135	LIHC
GZMA	0.324324	-0.245946	LIHC
NAIP	0.305405	-0.248649	LIHC
DFNA5	0.4	-0.143243	LIHC
GSDMC	0.632432	-0.0945946	LIHC
GSDMD	0.613514	-0.0945946	LIHC
PRF1	0.140541	-0.208108	LIHC
APIP	0.105405	-0.4	LIHC
CASP4	0.0891892	-0.372973	LIHC
CASP5	0.0891892	-0.372973	LIHC
CASP1	0.0918919	-0.375676	LIHC
IL18	0.0837838	-0.378378	LIHC
CTSG	0.127027	-0.227027	LIHC
GZMB	0.127027	-0.227027	LIHC
PYCARD	0.183784	-0.162162	LIHC
NLRP1	0.0648649	-0.105405	LIHC
GSDMB	0.310811	-0.162162	LIHC
GSDMA	0.310811	-0.162162	LIHC
GPX4	0.224324	-0.151351	LIHC
NLRP9	0.321622	-0.164865	LIHC
ZBP1	0.440541	-0.137838	LIHC
DDX3X	0.210811	-0.151351	LIHC
GLTPD1	0.325581	-0.19186	LUAD
AIM2	0.777132	-0.0445736	LUAD
DHX9	0.761628	-0.0484496	LUAD
NLRP3	0.744186	-0.0658915	LUAD
NLRC4	0.387597	-0.160853	LUAD
IL1B	0.389535	-0.164729	LUAD
DFNB59	0.366279	-0.166667	LUAD
CASP8	0.343023	-0.174419	LUAD
CASP6	0.145349	-0.205426	LUAD
GZMA	0.319767	-0.106589	LUAD
NAIP	0.242248	-0.114341	LUAD
DFNA5	0.637597	-0.0872093	LUAD
GSDMC	0.655039	-0.0988372	LUAD
GSDMD	0.631783	-0.106589	LUAD
PRF1	0.218992	-0.186047	LUAD
APIP	0.257752	-0.207364	LUAD
CASP4	0.331395	-0.170543	LUAD
CASP5	0.331395	-0.170543	LUAD
CASP1	0.329457	-0.172481	LUAD
IL18	0.315891	-0.172481	LUAD
CTSG	0.377907	-0.129845	LUAD
GZMB	0.375969	-0.127907	LUAD
PYCARD	0.405039	-0.135659	LUAD
NLRP1	0.125969	-0.125969	LUAD
GSDMB	0.515504	-0.147287	LUAD
GSDMA	0.515504	-0.147287	LUAD
GPX4	0.0910853	-0.139535	LUAD
NLRP9	0.215116	-0.162791	LUAD
ZBP1	0.544574	-0.143411	LUAD
DDX3X	0.187984	-0.215116	LUAD
GLTPD1	0.197605	-0.101796	LUSC
AIM2	0.58483	-0.0778443	LUSC
DHX9	0.582834	-0.0738523	LUSC
NLRP3	0.586826	-0.0778443	LUSC
NLRC4	0.612774	-0.0818363	LUSC
IL1B	0.489022	-0.135729	LUSC
DFNB59	0.423154	-0.161677	LUSC
CASP8	0.357285	-0.175649	LUSC
CASP6	0.0738523	-0.115768	LUSC
GZMA	0.0858283	-0.0718563	LUSC
NAIP	0.0459082	-0.0718563	LUSC
DFNA5	0.586826	-0.0499002	LUSC
GSDMC	0.764471	-0.0399202	LUSC
GSDMD	0.724551	-0.0459082	LUSC
PRF1	0.155689	-0.149701	LUSC
APIP	0.265469	-0.117764	LUSC
CASP4	0.265469	-0.125749	LUSC
CASP5	0.263473	-0.125749	LUSC
CASP1	0.265469	-0.125749	LUSC
IL18	0.241517	-0.135729	LUSC
CTSG	0.351297	-0.0838323	LUSC
GZMB	0.351297	-0.0838323	LUSC
PYCARD	0.311377	-0.145709	LUSC
NLRP1	0.133733	-0.0958084	LUSC
GSDMB	0.409182	-0.129741	LUSC
GSDMA	0.411178	-0.127745	LUSC
GPX4	0.207585	-0.131737	LUSC
NLRP9	0.423154	-0.121756	LUSC
ZBP1	0.562874	-0.105788	LUSC
DDX3X	0.185629	-0.175649	LUSC
GLTPD1	0.0689655	-0.229885	MESO
AIM2	0.321839	-0.149425	MESO
DHX9	0.287356	-0.137931	MESO
NLRP3	0.333333	-0.206897	MESO
NLRC4	0.0689655	-0.264368	MESO
IL1B	0.091954	-0.264368	MESO
DFNB59	0.091954	-0.287356	MESO
CASP8	0.0574713	-0.275862	MESO
CASP6	0.0114943	-0.218391	MESO
GZMA	0.183908	-0.172414	MESO
NAIP	0.137931	-0.16092	MESO
DFNA5	0.344828	-0.0574713	MESO
GSDMC	0.321839	-0.149425	MESO
GSDMD	0.321839	-0.172414	MESO
PRF1	0.045977	-0.218391	MESO
APIP	0.172414	-0.275862	MESO
CASP4	0.172414	-0.195402	MESO
CASP5	0.172414	-0.195402	MESO
CASP1	0.172414	-0.195402	MESO
IL18	0.16092	-0.16092	MESO
CTSG	0.0229885	-0.218391	MESO
GZMB	0.0229885	-0.218391	MESO
PYCARD	0.218391	-0.229885	MESO
NLRP1	0.0804598	-0.206897	MESO
GSDMB	0.206897	-0.218391	MESO
GSDMA	0.206897	-0.218391	MESO
GPX4	0.229885	-0.241379	MESO
NLRP9	0.195402	-0.275862	MESO
ZBP1	0.195402	-0.229885	MESO
DDX3X	0.0689655	-0.275862	MESO
GLTPD1	0.407599	-0.074266	OV
AIM2	0.666667	-0.0466321	OV
DHX9	0.614853	-0.0846287	OV
NLRP3	0.582038	-0.0967185	OV
NLRC4	0.471503	-0.158895	OV
IL1B	0.352332	-0.221071	OV
DFNB59	0.471503	-0.186528	OV
CASP8	0.386874	-0.2038	OV
CASP6	0.0829016	-0.110535	OV
GZMA	0.131261	-0.138169	OV
NAIP	0.0639033	-0.0725389	OV
DFNA5	0.33506	-0.132988	OV
GSDMC	0.806563	-0.044905	OV
GSDMD	0.784111	-0.0414508	OV
PRF1	0.326425	-0.126079	OV
APIP	0.260794	-0.115717	OV
CASP4	0.38342	-0.119171	OV
CASP5	0.379965	-0.119171	OV
CASP1	0.38342	-0.119171	OV
IL18	0.324698	-0.11399	OV
CTSG	0.271157	-0.08981	OV
GZMB	0.271157	-0.0915371	OV
PYCARD	0.283247	-0.107081	OV
NLRP1	0.124352	-0.0518135	OV
GSDMB	0.0932642	-0.0604491	OV
GSDMA	0.0949914	-0.0656304	OV
GPX4	0.0518135	-0.0207254	OV
NLRP9	0.276339	-0.0949914	OV
ZBP1	0.739206	-0.0587219	OV
DDX3X	0.207254	-0.0604491	OV
GLTPD1	0.11413	-0.211957	PAAD
AIM2	0.391304	-0.119565	PAAD
DHX9	0.375	-0.11413	PAAD
NLRP3	0.369565	-0.125	PAAD
NLRC4	0.108696	-0.217391	PAAD
IL1B	0.13587	-0.211957	PAAD
DFNB59	0.179348	-0.195652	PAAD
CASP8	0.195652	-0.179348	PAAD
CASP6	0.0652174	-0.195652	PAAD
GZMA	0.0815217	-0.11413	PAAD
NAIP	0.0815217	-0.125	PAAD
DFNA5	0.347826	-0.048913	PAAD
GSDMC	0.413043	-0.076087	PAAD
GSDMD	0.391304	-0.0923913	PAAD
PRF1	0.130435	-0.195652	PAAD
APIP	0.119565	-0.179348	PAAD
CASP4	0.13587	-0.184783	PAAD
CASP5	0.13587	-0.184783	PAAD
CASP1	0.13587	-0.184783	PAAD
IL18	0.141304	-0.190217	PAAD
CTSG	0.201087	-0.184783	PAAD
GZMB	0.201087	-0.184783	PAAD
PYCARD	0.184783	-0.184783	PAAD
NLRP1	0.0543478	-0.163043	PAAD
GSDMB	0.184783	-0.211957	PAAD
GSDMA	0.184783	-0.211957	PAAD
GPX4	0.103261	-0.244565	PAAD
NLRP9	0.25	-0.255435	PAAD
ZBP1	0.304348	-0.163043	PAAD
DDX3X	0.0706522	-0.271739	PAAD
GLTPD1	0.0123457	-0.271605	PCPG
AIM2	0.203704	-0.117284	PCPG
DHX9	0.191358	-0.117284	PCPG
NLRP3	0.166667	-0.148148	PCPG
NLRC4	0.0679012	-0.240741	PCPG
IL1B	0.0185185	-0.296296	PCPG
DFNB59	0.0185185	-0.314815	PCPG
CASP8	0.0185185	-0.320988	PCPG
CASP6	0.037037	-0.308642	PCPG
GZMA	0.0493827	-0.222222	PCPG
NAIP	0.0493827	-0.246914	PCPG
DFNA5	0.197531	-0.037037	PCPG
GSDMC	0.0987654	-0.277778	PCPG
GSDMD	0.111111	-0.277778	PCPG
PRF1	0.0679012	-0.197531	PCPG
APIP	0.037037	-0.339506	PCPG
CASP4	0.0123457	-0.32716	PCPG
CASP5	0.0123457	-0.32716	PCPG
CASP1	0.0123457	-0.32716	PCPG
IL18	0.0123457	-0.32716	PCPG
CTSG	0.0246914	-0.154321	PCPG
GZMB	0.0246914	-0.154321	PCPG
PYCARD	0.0802469	-0.154321	PCPG
NLRP1	0.0432099	-0.265432	PCPG
GSDMB	0.0987654	-0.160494	PCPG
GSDMA	0.0987654	-0.160494	PCPG
GPX4	0.265432	-0.12963	PCPG
NLRP9	0.216049	-0.117284	PCPG
ZBP1	0.0987654	-0.141975	PCPG
DDX3X	0.0679012	-0.395062	PCPG
GLTPD1	0.0325203	-0.223577	PRAD
AIM2	0.0731707	-0.229675	PRAD
DHX9	0.0731707	-0.205285	PRAD
NLRP3	0.0813008	-0.207317	PRAD
NLRC4	0.0528455	-0.193089	PRAD
IL1B	0.0386179	-0.213415	PRAD
DFNB59	0.0528455	-0.223577	PRAD
CASP8	0.0569106	-0.193089	PRAD
CASP6	0.050813	-0.182927	PRAD
GZMA	0.0386179	-0.22561	PRAD
NAIP	0.0203252	-0.239837	PRAD
DFNA5	0.288618	-0.0365854	PRAD
GSDMC	0.351626	-0.0447154	PRAD
GSDMD	0.323171	-0.0589431	PRAD
PRF1	0.0589431	-0.176829	PRAD
APIP	0.0914634	-0.121951	PRAD
CASP4	0.0995935	-0.123984	PRAD
CASP5	0.0995935	-0.121951	PRAD
CASP1	0.0995935	-0.121951	PRAD
IL18	0.0894309	-0.140244	PRAD
CTSG	0.046748	-0.166667	PRAD
GZMB	0.046748	-0.164634	PRAD
PYCARD	0.0995935	-0.182927	PRAD
NLRP1	0.0162602	-0.235772	PRAD
GSDMB	0.0447154	-0.24187	PRAD
GSDMA	0.0426829	-0.24187	PRAD
GPX4	0.0386179	-0.211382	PRAD
NLRP9	0.0711382	-0.191057	PRAD
ZBP1	0.134146	-0.152439	PRAD
DDX3X	0.0487805	-0.260163	PRAD
GLTPD1	0.0727273	-0.236364	READ
AIM2	0.315152	-0.175758	READ
DHX9	0.321212	-0.175758	READ
NLRP3	0.29697	-0.206061	READ
NLRC4	0.248485	-0.272727	READ
IL1B	0.290909	-0.278788	READ
DFNB59	0.29697	-0.248485	READ
CASP8	0.309091	-0.260606	READ
CASP6	0.0363636	-0.272727	READ
GZMA	0.127273	-0.363636	READ
NAIP	0.10303	-0.333333	READ
DFNA5	0.684848	-0.0545455	READ
GSDMC	0.672727	-0.151515	READ
GSDMD	0.660606	-0.151515	READ
PRF1	0.0727273	-0.321212	READ
APIP	0.230303	-0.315152	READ
CASP4	0.187879	-0.387879	READ
CASP5	0.187879	-0.387879	READ
CASP1	0.187879	-0.387879	READ
IL18	0.187879	-0.369697	READ
CTSG	0.0909091	-0.193939	READ
GZMB	0.0909091	-0.193939	READ
PYCARD	0.381818	-0.230303	READ
NLRP1	0.0484848	-0.10303	READ
GSDMB	0.351515	-0.157576	READ
GSDMA	0.351515	-0.157576	READ
GPX4	0.248485	-0.218182	READ
NLRP9	0.224242	-0.248485	READ
ZBP1	0.90303	-0.0242424	READ
DDX3X	0.254545	-0.2	READ
GLTPD1	0.319066	-0.0661479	SARC
AIM2	0.424125	-0.07393	SARC
DHX9	0.315175	-0.105058	SARC
NLRP3	0.22179	-0.101167	SARC
NLRC4	0.163424	-0.140078	SARC
IL1B	0.233463	-0.140078	SARC
DFNB59	0.140078	-0.163424	SARC
CASP8	0.143969	-0.171206	SARC
CASP6	0.217899	-0.206226	SARC
GZMA	0.342412	-0.120623	SARC
NAIP	0.319066	-0.132296	SARC
DFNA5	0.412451	-0.140078	SARC
GSDMC	0.354086	-0.0466926	SARC
GSDMD	0.357977	-0.0583658	SARC
PRF1	0.0583658	-0.163424	SARC
APIP	0.178988	-0.163424	SARC
CASP4	0.140078	-0.155642	SARC
CASP5	0.143969	-0.155642	SARC
CASP1	0.140078	-0.155642	SARC
IL18	0.101167	-0.128405	SARC
CTSG	0.342412	-0.151751	SARC
GZMB	0.342412	-0.151751	SARC
PYCARD	0.268482	-0.136187	SARC
NLRP1	0.2607	-0.108949	SARC
GSDMB	0.252918	-0.159533	SARC
GSDMA	0.252918	-0.159533	SARC
GPX4	0.412451	-0.124514	SARC
NLRP9	0.225681	-0.159533	SARC
ZBP1	0.470817	-0.11284	SARC
DDX3X	0.40856	-0.0933852	SARC
GLTPD1	0.258856	-0.179837	SKCM
AIM2	0.588556	-0.0599455	SKCM
DHX9	0.591281	-0.0681199	SKCM
NLRP3	0.599455	-0.0871935	SKCM
NLRC4	0.237057	-0.245232	SKCM
IL1B	0.231608	-0.242507	SKCM
DFNB59	0.247956	-0.171662	SKCM
CASP8	0.245232	-0.182561	SKCM
CASP6	0.149864	-0.226158	SKCM
GZMA	0.196185	-0.19346	SKCM
NAIP	0.196185	-0.190736	SKCM
DFNA5	0.623978	-0.0980926	SKCM
GSDMC	0.555858	-0.108992	SKCM
GSDMD	0.566757	-0.111717	SKCM
PRF1	0.0190736	-0.228883	SKCM
APIP	0.147139	-0.280654	SKCM
CASP4	0.0926431	-0.209809	SKCM
CASP5	0.0926431	-0.209809	SKCM
CASP1	0.0953678	-0.209809	SKCM
IL18	0.0681199	-0.201635	SKCM
CTSG	0.168937	-0.209809	SKCM
GZMB	0.168937	-0.209809	SKCM
PYCARD	0.212534	-0.291553	SKCM
NLRP1	0.166213	-0.237057	SKCM
GSDMB	0.242507	-0.26158	SKCM
GSDMA	0.239782	-0.26158	SKCM
GPX4	0.207084	-0.217984	SKCM
NLRP9	0.220708	-0.228883	SKCM
ZBP1	0.561308	-0.149864	SKCM
DDX3X	0.228883	-0.20436	SKCM
GLTPD1	0.181406	-0.204082	STAD
AIM2	0.421769	-0.147392	STAD
DHX9	0.410431	-0.147392	STAD
NLRP3	0.410431	-0.195011	STAD
NLRC4	0.263039	-0.201814	STAD
IL1B	0.276644	-0.21542	STAD
DFNB59	0.23356	-0.154195	STAD
CASP8	0.247166	-0.174603	STAD
CASP6	0.0680272	-0.22449	STAD
GZMA	0.113379	-0.269841	STAD
NAIP	0.0748299	-0.265306	STAD
DFNA5	0.562358	-0.0929705	STAD
GSDMC	0.741497	-0.0793651	STAD
GSDMD	0.696145	-0.0839002	STAD
PRF1	0.247166	-0.292517	STAD
APIP	0.238095	-0.326531	STAD
CASP4	0.201814	-0.310658	STAD
CASP5	0.201814	-0.306122	STAD
CASP1	0.201814	-0.30839	STAD
IL18	0.199546	-0.297052	STAD
CTSG	0.160998	-0.226757	STAD
GZMB	0.160998	-0.226757	STAD
PYCARD	0.219955	-0.319728	STAD
NLRP1	0.0952381	-0.201814	STAD
GSDMB	0.349206	-0.199546	STAD
GSDMA	0.351474	-0.197279	STAD
GPX4	0.14966	-0.222222	STAD
NLRP9	0.31746	-0.23356	STAD
ZBP1	0.689342	-0.160998	STAD
DDX3X	0.256236	-0.142857	STAD
GLTPD1	0.213333	-0.266667	TGCT
AIM2	0.513333	-0.14	TGCT
DHX9	0.526667	-0.133333	TGCT
NLRP3	0.533333	-0.126667	TGCT
NLRC4	0.493333	-0.0933333	TGCT
IL1B	0.406667	-0.113333	TGCT
DFNB59	0.38	-0.12	TGCT
CASP8	0.386667	-0.133333	TGCT
CASP6	0.00666667	-0.14	TGCT
GZMA	0.0333333	-0.153333	TGCT
NAIP	0.0266667	-0.14	TGCT
DFNA5	0.88	-0.0266667	TGCT
GSDMC	0.766667	-0.0666667	TGCT
GSDMD	0.76	-0.0466667	TGCT
PRF1	0.0533333	-0.266667	TGCT
APIP	0.0933333	-0.146667	TGCT
CASP4	0.0266667	-0.1	TGCT
CASP5	0.0266667	-0.1	TGCT
CASP1	0.0266667	-0.1	TGCT
IL18	0.0133333	-0.1	TGCT
CTSG	0.393333	-0.0933333	TGCT
GZMB	0.393333	-0.0933333	TGCT
PYCARD	0.146667	-0.26	TGCT
NLRP1	0.293333	-0.173333	TGCT
GSDMB	0.406667	-0.2	TGCT
GSDMA	0.406667	-0.2	TGCT
GPX4	0.293333	-0.206667	TGCT
NLRP9	0.226667	-0.24	TGCT
ZBP1	0.353333	-0.246667	TGCT
DDX3X	0.22	-0.246667	TGCT
GLTPD1	0.0260521	-0.0541082	THCA
AIM2	0.0681363	-0.0320641	THCA
DHX9	0.0701403	-0.0300601	THCA
NLRP3	0.0781563	-0.0360721	THCA
NLRC4	0.00400802	-0.0641283	THCA
IL1B	0.00601202	-0.0661323	THCA
DFNB59	0.00200401	-0.0721443	THCA
CASP8	0.00200401	-0.0741483	THCA
CASP6	0.0140281	-0.104208	THCA
GZMA	0.0360721	-0.0861723	THCA
NAIP	0.0360721	-0.0861723	THCA
DFNA5	0.0460922	-0.0460922	THCA
GSDMC	0.0200401	-0.0921844	THCA
GSDMD	0.0220441	-0.0861723	THCA
PRF1	0.00400802	-0.0981964	THCA
APIP	0.012024	-0.0761523	THCA
CASP4	0.01002	-0.0821643	THCA
CASP5	0.01002	-0.0821643	THCA
CASP1	0.01002	-0.0821643	THCA
IL18	0.01002	-0.0801603	THCA
CTSG	0.0280561	-0.0581162	THCA
GZMB	0.0280561	-0.0581162	THCA
PYCARD	0.0340681	-0.0641283	THCA
NLRP1	0.0460922	-0.0360721	THCA
GSDMB	0.0581162	-0.0340681	THCA
GSDMA	0.0581162	-0.0340681	THCA
GPX4	0.0440882	-0.0741483	THCA
NLRP9	0.0440882	-0.0661323	THCA
ZBP1	0.0300601	-0.0581162	THCA
DDX3X	0.0280561	-0.0621242	THCA
GLTPD1	0.0569106	-0.154472	THYM
AIM2	0.252033	-0.0406504	THYM
DHX9	0.252033	-0.0487805	THYM
NLRP3	0.292683	-0.0406504	THYM
NLRC4	0.0243902	-0.154472	THYM
IL1B	0.0162602	-0.162602	THYM
DFNB59	0.0162602	-0.113821	THYM
CASP8	0.0243902	-0.105691	THYM
CASP6	0.0243902	-0.162602	THYM
GZMA	0.097561	-0.154472	THYM
NAIP	0.097561	-0.170732	THYM
DFNA5	0.186992	-0.0487805	THYM
GSDMC	0.154472	-0.154472	THYM
GSDMD	0.154472	-0.146341	THYM
PRF1	0.0243902	-0.252033	THYM
APIP	0.0162602	-0.243902	THYM
CASP4	0.0162602	-0.276423	THYM
CASP5	0.0162602	-0.276423	THYM
CASP1	0.0162602	-0.276423	THYM
IL18	0.0162602	-0.276423	THYM
CTSG	0.162602	-0.0243902	THYM
GZMB	0.162602	-0.0243902	THYM
PYCARD	0.0406504	-0.260163	THYM
NLRP1	0.0243902	-0.162602	THYM
GSDMB	0.0813008	-0.170732	THYM
GSDMA	0.0813008	-0.170732	THYM
GPX4	0.0569106	-0.219512	THYM
NLRP9	0.0487805	-0.235772	THYM
ZBP1	0.0894309	-0.211382	THYM
DDX3X	0.0569106	-0.105691	THYM
GLTPD1	0.141002	-0.181818	UCEC
AIM2	0.486085	-0.0575139	UCEC
DHX9	0.469388	-0.0853432	UCEC
NLRP3	0.441558	-0.115028	UCEC
NLRC4	0.265306	-0.153989	UCEC
IL1B	0.2282	-0.166976	UCEC
DFNB59	0.202226	-0.187384	UCEC
CASP8	0.19295	-0.19295	UCEC
CASP6	0.0241187	-0.265306	UCEC
GZMA	0.0482375	-0.335807	UCEC
NAIP	0.0426716	-0.328386	UCEC
DFNA5	0.163265	-0.235622	UCEC
GSDMC	0.387755	-0.181818	UCEC
GSDMD	0.372913	-0.176252	UCEC
PRF1	0.25603	-0.181818	UCEC
APIP	0.0779221	-0.25603	UCEC
CASP4	0.0742115	-0.270872	UCEC
CASP5	0.0742115	-0.270872	UCEC
CASP1	0.0742115	-0.270872	UCEC
IL18	0.0705009	-0.276438	UCEC
CTSG	0.128015	-0.165121	UCEC
GZMB	0.12987	-0.165121	UCEC
PYCARD	0.168831	-0.176252	UCEC
NLRP1	0.0556586	-0.163265	UCEC
GSDMB	0.133581	-0.157699	UCEC
GSDMA	0.131725	-0.157699	UCEC
GPX4	0.0816327	-0.170686	UCEC
NLRP9	0.181818	-0.202226	UCEC
ZBP1	0.32282	-0.166976	UCEC
DDX3X	0.235622	-0.0649351	UCEC
GLTPD1	0.428571	-0.0892857	UCS
AIM2	0.75	-0.0357143	UCS
DHX9	0.785714	-0.0535714	UCS
NLRP3	0.732143	-0.0357143	UCS
NLRC4	0.553571	-0.0535714	UCS
IL1B	0.517857	-0.160714	UCS
DFNB59	0.464286	-0.142857	UCS
CASP8	0.482143	-0.160714	UCS
CASP6	0.0357143	-0.107143	UCS
GZMA	0.232143	-0.107143	UCS
NAIP	0.142857	-0.107143	UCS
DFNA5	0.446429	-0.160714	UCS
GSDMC	0.696429	-0.0714286	UCS
GSDMD	0.660714	-0.0892857	UCS
PRF1	0.428571	-0.0535714	UCS
APIP	0.142857	-0.178571	UCS
CASP4	0.196429	-0.125	UCS
CASP5	0.196429	-0.125	UCS
CASP1	0.196429	-0.125	UCS
IL18	0.214286	-0.125	UCS
CTSG	0.232143	-0.160714	UCS
GZMB	0.232143	-0.160714	UCS
PYCARD	0.357143	-0.0535714	UCS
NLRP1	0.160714	0	UCS
GSDMB	0.446429	-0.0357143	UCS
GSDMA	0.464286	-0.0357143	UCS
GPX4	0.107143	-0.0178571	UCS
NLRP9	0.589286	-0.0178571	UCS
ZBP1	0.839286	0	UCS
DDX3X	0.375	-0.0714286	UCS
GLTPD1	0.025	-0.35	UVM
AIM2	0.1125	-0.35	UVM
DHX9	0.1375	-0.325	UVM
NLRP3	0.1625	-0.3375	UVM
NLRC4	0.15	-0.3375	UVM
IL1B	0.1	-0.3375	UVM
DFNB59	0.1	-0.3125	UVM
CASP8	0.1	-0.325	UVM
CASP6	0.0625	-0.175	UVM
GZMA	0.0375	-0.325	UVM
NAIP	0.05	-0.3	UVM
DFNA5	0.125	-0.1375	UVM
GSDMC	0.7625	-0.075	UVM
GSDMD	0.7625	-0.075	UVM
PRF1	0	-0.3375	UVM
APIP	0.125	-0.625	UVM
CASP4	0.125	-0.55	UVM
CASP5	0.125	-0.55	UVM
CASP1	0.125	-0.55	UVM
IL18	0.125	-0.55	UVM
CTSG	0.0375	-0.375	UVM
GZMB	0.0375	-0.375	UVM
PYCARD	0.1	-0.4625	UVM
NLRP1	0.1375	-0.375	UVM
GSDMB	0.1375	-0.3625	UVM
GSDMA	0.1375	-0.3625	UVM
GPX4	0.1125	-0.3625	UVM
NLRP9	0.1	-0.3625	UVM
ZBP1	0.15	-0.45	UVM
DDX3X	0.1875	-0.2375	UVM

## Sheet: Table S4
Table S4: Correlation between copy number variation and gene expression of PRGs across cancers.
Gene	Tumor	Correlation	Pvalue
GLTPD1	ACC	0.406181	0.000247069
AIM2	ACC	0.0368093	0.750617
DHX9	ACC	0.441584	5.81497e-05
NLRP3	ACC	-0.0885002	0.444041
NLRC4	ACC	-0.107415	0.352456
IL1B	ACC	-0.123546	0.2844
DFNB59	ACC	-0.00499717	0.965595
CASP8	ACC	0.0975786	0.398524
CASP6	ACC	0.308234	0.00638647
GZMA	ACC	0.00294452	0.979724
NAIP	ACC	0.172981	0.132468
DFNA5	ACC	0.3288	0.00350408
GSDMC	ACC	0.187705	0.102106
GSDMD	ACC	0.359975	0.0013016
PRF1	ACC	-0.275524	0.0152953
APIP	ACC	0.15286	0.184437
CASP4	ACC	0.332244	0.00315623
CASP5	ACC	0.103317	0.371231
CASP1	ACC	0.0192724	0.867871
IL18	ACC	0.24082	0.034877
CTSG	ACC	-0.377711	0.000707726
GZMB	ACC	-0.254573	0.0254644
PYCARD	ACC	-0.161554	0.160413
NLRP1	ACC	0.25702	0.024039
GSDMB	ACC	0.0743682	0.520357
GSDMA	ACC	0.198144	0.0840886
GPX4	ACC	0.197583	0.0849886
NLRP9	ACC	0.235334	0.0393692
ZBP1	ACC	0.175858	0.126053
DDX3X	ACC	0.173302	0.13174
GLTPD1	BLCA	0.361243	6.73559e-14
AIM2	BLCA	-0.0482001	0.333859
DHX9	BLCA	0.358406	1.08744e-13
NLRP3	BLCA	-0.083074	0.0954195
NLRC4	BLCA	0.0279394	0.575517
IL1B	BLCA	0.186196	0.000167305
DFNB59	BLCA	0.166114	0.000802827
CASP8	BLCA	0.469777	1.43756e-23
CASP6	BLCA	0.391648	2.92082e-16
GZMA	BLCA	0.156553	0.00159724
NAIP	BLCA	0.372406	9.76125e-15
DFNA5	BLCA	-0.0346613	0.487222
GSDMC	BLCA	0.013105	0.792857
GSDMD	BLCA	0.228438	3.50441e-06
PRF1	BLCA	0.0721418	0.147778
APIP	BLCA	0.518867	3.17955e-29
CASP4	BLCA	0.366625	2.67935e-14
CASP5	BLCA	0.0730175	0.142909
CASP1	BLCA	0.181213	0.000250823
IL18	BLCA	0.212362	1.67451e-05
CTSG	BLCA	0.00214461	0.965723
GZMB	BLCA	0.0449775	0.36722
PYCARD	BLCA	0.26855	4.20334e-08
NLRP1	BLCA	0.16928	0.000633995
GSDMB	BLCA	0.243036	7.64775e-07
GSDMA	BLCA	0.109315	0.0280221
GPX4	BLCA	0.305629	3.50092e-10
NLRP9	BLCA	0.246963	4.99317e-07
ZBP1	BLCA	0.0202436	0.684984
DDX3X	BLCA	0.117509	0.0181384
GLTPD1	BRCA	0.435068	5.2106e-51
AIM2	BRCA	-0.118109	0.000101494
DHX9	BRCA	0.302259	3.28302e-24
NLRP3	BRCA	-0.167447	3.19365e-08
NLRC4	BRCA	0.113827	0.00018032
IL1B	BRCA	0.150045	7.47004e-07
DFNB59	BRCA	0.16851	2.60479e-08
CASP8	BRCA	0.344848	1.83473e-31
CASP6	BRCA	0.358449	4.97116e-34
GZMA	BRCA	-0.0738949	0.0152374
NAIP	BRCA	0.351361	1.12187e-32
DFNA5	BRCA	0.0412708	0.175722
GSDMC	BRCA	0.199381	3.97268e-11
GSDMD	BRCA	0.32812	1.78313e-28
PRF1	BRCA	-0.0157695	0.605025
APIP	BRCA	0.491492	1.22892e-66
CASP4	BRCA	0.411337	2.88029e-45
CASP5	BRCA	0.12805	2.47863e-05
CASP1	BRCA	0.309358	2.43895e-25
IL18	BRCA	0.26708	4.60438e-19
CTSG	BRCA	0.0279488	0.35927
GZMB	BRCA	-0.0931744	0.00219643
PYCARD	BRCA	0.293454	7.47882e-23
NLRP1	BRCA	0.168456	2.63208e-08
GSDMB	BRCA	0.345516	1.38173e-31
GSDMA	BRCA	0.054259	0.0749571
GPX4	BRCA	0.313396	5.38369e-26
NLRP9	BRCA	0.20202	2.16643e-11
ZBP1	BRCA	0.0529118	0.0824844
DDX3X	BRCA	0.151939	5.38804e-07
GLTPD1	CESC	0.379572	1.93122e-11
AIM2	CESC	0.142577	0.0147535
DHX9	CESC	0.253135	1.19474e-05
NLRP3	CESC	-0.0530752	0.366157
NLRC4	CESC	0.0198764	0.735194
IL1B	CESC	0.0290873	0.620589
DFNB59	CESC	0.225676	0.000100196
CASP8	CESC	0.41227	2.07518e-13
CASP6	CESC	0.346115	1.21739e-09
GZMA	CESC	0.158485	0.00665264
NAIP	CESC	0.214728	0.000218381
DFNA5	CESC	0.293029	3.42974e-07
GSDMC	CESC	0.317321	2.97267e-08
GSDMD	CESC	0.14988	0.0103273
PRF1	CESC	-0.0101034	0.863508
APIP	CESC	0.464836	4.65423e-17
CASP4	CESC	0.396295	2.02304e-12
CASP5	CESC	-0.0107966	0.854243
CASP1	CESC	0.173718	0.00289723
IL18	CESC	0.321408	1.92694e-08
CTSG	CESC	0.0882159	0.132607
GZMB	CESC	-0.164559	0.00481486
PYCARD	CESC	0.129057	0.0274472
NLRP1	CESC	0.111716	0.0565476
GSDMB	CESC	0.291322	4.03955e-07
GSDMA	CESC	-0.0520612	0.375397
GPX4	CESC	0.37718	2.63932e-11
NLRP9	CESC	0.219963	0.000151179
ZBP1	CESC	-0.0178571	0.761236
DDX3X	CESC	0.199148	0.000619796
GLTPD1	CHOL	0.262951	0.121277
AIM2	CHOL	-0.347793	0.0376638
DHX9	CHOL	0.666366	9.14009e-06
NLRP3	CHOL	-0.335114	0.0457259
NLRC4	CHOL	0.249889	0.141601
IL1B	CHOL	0.019082	0.912043
DFNB59	CHOL	-0.0757488	0.6606
CASP8	CHOL	0.294789	0.0809275
CASP6	CHOL	0.596035	0.000125184
GZMA	CHOL	-0.163341	0.34116
NAIP	CHOL	0.275325	0.104112
DFNA5	CHOL	0.128588	0.454816
GSDMC	CHOL	0.198365	0.246148
GSDMD	CHOL	0.13802	0.422122
PRF1	CHOL	-0.0729006	0.672638
APIP	CHOL	0.314306	0.0619146
CASP4	CHOL	0.391246	0.018297
CASP5	CHOL	0.275207	0.104267
CASP1	CHOL	0.198777	0.245149
IL18	CHOL	-0.0562528	0.744528
CTSG	CHOL	0.112392	0.513999
GZMB	CHOL	-0.0790983	0.64655
PYCARD	CHOL	-0.0431451	0.802703
NLRP1	CHOL	-0.0383551	0.824243
GSDMB	CHOL	0.216916	0.203816
GSDMA	CHOL	0.150885	0.379724
GPX4	CHOL	0.0687259	0.689491
NLRP9	CHOL	0.422475	0.0102632
ZBP1	CHOL	0.0310207	0.857468
DDX3X	CHOL	0.192855	0.25978
GLTPD1	COAD	0.380172	1.10898e-16
AIM2	COAD	-0.0973168	0.040623
DHX9	COAD	0.201753	1.88163e-05
NLRP3	COAD	-0.0193491	0.68464
NLRC4	COAD	0.0890137	0.061214
IL1B	COAD	-0.123261	0.00940628
DFNB59	COAD	0.116619	0.0140495
CASP8	COAD	0.259755	2.90161e-08
CASP6	COAD	0.305803	4.81899e-11
GZMA	COAD	0.135521	0.00426957
NAIP	COAD	0.0804775	0.0906812
DFNA5	COAD	-0.0675514	0.155783
GSDMC	COAD	0.0251319	0.597809
GSDMD	COAD	0.358827	6.59043e-15
PRF1	COAD	0.00558784	0.906639
APIP	COAD	0.122182	0.0100525
CASP4	COAD	-0.0557924	0.241241
CASP5	COAD	0.00629126	0.89495
CASP1	COAD	0.0169591	0.721867
IL18	COAD	0.248001	1.23732e-07
CTSG	COAD	0.0871115	0.0669831
GZMB	COAD	0.0415806	0.382622
PYCARD	COAD	0.298327	1.47633e-10
NLRP1	COAD	0.272588	5.47992e-09
GSDMB	COAD	0.0912797	0.0548835
GSDMA	COAD	0.0751037	0.114448
GPX4	COAD	0.223241	2.08063e-06
NLRP9	COAD	0.0776994	0.10242
ZBP1	COAD	0.166285	0.000440581
DDX3X	COAD	0.109016	0.0217394
GLTPD1	DLBC	0.378641	0.00795996
AIM2	DLBC	0.237198	0.104526
DHX9	DLBC	0.22969	0.116306
NLRP3	DLBC	-0.00244313	0.986851
NLRC4	DLBC	-0.126195	0.392726
IL1B	DLBC	0.0664619	0.653561
DFNB59	DLBC	-0.0409106	0.782486
CASP8	DLBC	0.157503	0.285007
CASP6	DLBC	0.321572	0.0258301
GZMA	DLBC	0.0764594	0.605491
NAIP	DLBC	0.174959	0.234281
DFNA5	DLBC	-0.210686	0.150607
GSDMC	DLBC	-0.0405347	0.784436
GSDMD	DLBC	0.115038	0.436223
PRF1	DLBC	-0.0310301	0.834162
APIP	DLBC	0.286273	0.0485438
CASP4	DLBC	0.22818	0.118792
CASP5	DLBC	-0.0495068	0.738261
CASP1	DLBC	-0.0544373	0.713258
IL18	DLBC	-0.196541	0.180609
CTSG	DLBC	0.102425	0.488473
GZMB	DLBC	-0.0689112	0.641645
PYCARD	DLBC	0.186098	0.205356
NLRP1	DLBC	0.168595	0.252005
GSDMB	DLBC	-0.00467138	0.974862
GSDMA	DLBC	0.2956	0.0413674
GPX4	DLBC	0.333125	0.0206875
NLRP9	DLBC	-0.102055	0.490054
ZBP1	DLBC	0.168346	0.252717
DDX3X	DLBC	0.291863	0.0441306
GLTPD1	ESCA	0.416521	4.49963e-09
AIM2	ESCA	-0.15017	0.0424512
DHX9	ESCA	0.480669	5.71759e-12
NLRP3	ESCA	-0.127599	0.0851891
NLRC4	ESCA	-0.120566	0.104003
IL1B	ESCA	0.0635836	0.392487
DFNB59	ESCA	0.215895	0.00333272
CASP8	ESCA	0.347309	1.45801e-06
CASP6	ESCA	0.261802	0.000343628
GZMA	ESCA	0.12976	0.079991
NAIP	ESCA	0.302993	3.0573e-05
DFNA5	ESCA	0.0655034	0.378324
GSDMC	ESCA	0.255984	0.000469419
GSDMD	ESCA	0.457416	7.53715e-11
PRF1	ESCA	-0.0069455	0.925654
APIP	ESCA	0.507148	2.36986e-13
CASP4	ESCA	0.550093	7.27397e-16
CASP5	ESCA	0.192697	0.00896364
CASP1	ESCA	0.31896	1.07883e-05
IL18	ESCA	0.434438	8.018e-10
CTSG	ESCA	0.0651098	0.381202
GZMB	ESCA	0.103114	0.164818
PYCARD	ESCA	0.388571	5.46139e-08
NLRP1	ESCA	0.360653	5.29749e-07
GSDMB	ESCA	0.391338	4.30916e-08
GSDMA	ESCA	0.106783	0.150219
GPX4	ESCA	0.325898	6.73222e-06
NLRP9	ESCA	0.342977	2.00541e-06
ZBP1	ESCA	0.141806	0.0555104
DDX3X	ESCA	0.315691	1.3418e-05
GLTPD1	GBM	0.110866	0.179774
AIM2	GBM	0.0766883	0.354234
DHX9	GBM	0.206557	0.0117756
NLRP3	GBM	-0.03521	0.670948
NLRC4	GBM	0.144024	0.0807439
IL1B	GBM	-0.00292801	0.971826
DFNB59	GBM	-0.118865	0.150177
CASP8	GBM	0.184396	0.0248626
CASP6	GBM	0.120359	0.145083
GZMA	GBM	0.114304	0.166567
NAIP	GBM	0.0932973	0.259384
DFNA5	GBM	0.238899	0.00345402
GSDMC	GBM	0.0219161	0.791478
GSDMD	GBM	0.0636048	0.442485
PRF1	GBM	0.279187	0.000589826
APIP	GBM	0.311096	0.000118842
CASP4	GBM	-0.122671	0.137459
CASP5	GBM	-0.117423	0.155222
CASP1	GBM	-0.203198	0.0132512
IL18	GBM	-0.164588	0.0456115
CTSG	GBM	0.0205535	0.804172
GZMB	GBM	-0.0110733	0.893739
PYCARD	GBM	-0.11758	0.154669
NLRP1	GBM	0.168974	0.0400709
GSDMB	GBM	0.215603	0.00849549
GSDMA	GBM	-0.00623306	0.940066
GPX4	GBM	0.27216	0.000819018
NLRP9	GBM	0.0488422	0.555522
ZBP1	GBM	0.0854829	0.301595
DDX3X	GBM	0.0708146	0.392403
GLTPD1	HNSC	0.352878	1.61591e-16
AIM2	HNSC	-0.147243	0.000812888
DHX9	HNSC	0.337085	4.00759e-15
NLRP3	HNSC	-0.100611	0.0225343
NLRC4	HNSC	-0.069306	0.116569
IL1B	HNSC	-0.021335	0.629398
DFNB59	HNSC	0.207468	2.0965e-06
CASP8	HNSC	0.292234	1.40552e-11
CASP6	HNSC	0.379005	5.28384e-19
GZMA	HNSC	0.268805	5.87481e-10
NAIP	HNSC	0.33186	1.11432e-14
DFNA5	HNSC	0.327752	2.45634e-14
GSDMC	HNSC	0.200127	4.81962e-06
GSDMD	HNSC	0.319263	1.21164e-13
PRF1	HNSC	0.160927	0.000248806
APIP	HNSC	0.473548	4.34473e-30
CASP4	HNSC	0.550856	3.9914e-42
CASP5	HNSC	0.135179	0.00213078
CASP1	HNSC	0.465098	5.97914e-29
IL18	HNSC	0.479659	6.23037e-31
CTSG	HNSC	-0.042197	0.339695
GZMB	HNSC	-0.0586679	0.184179
PYCARD	HNSC	0.15997	0.000271153
NLRP1	HNSC	0.319978	1.06119e-13
GSDMB	HNSC	0.0563247	0.202354
GSDMA	HNSC	0.071601	0.104924
GPX4	HNSC	0.286279	3.75331e-11
NLRP9	HNSC	0.0740391	0.0935818
ZBP1	HNSC	-0.0783676	0.0758776
DDX3X	HNSC	0.208436	1.87437e-06
GLTPD1	KICH	0.422984	0.000402679
AIM2	KICH	0.425738	0.0003655
DHX9	KICH	-0.0905988	0.4694
NLRP3	KICH	0.422282	0.000412693
NLRC4	KICH	0.261737	0.0337624
IL1B	KICH	0.305668	0.0125652
DFNB59	KICH	-0.0200482	0.873057
CASP8	KICH	0.223946	0.0706659
CASP6	KICH	0.409278	0.000644325
GZMA	KICH	0.141039	0.258658
NAIP	KICH	0.369243	0.00228054
DFNA5	KICH	-0.125102	0.316898
GSDMC	KICH	0.223303	0.0714991
GSDMD	KICH	0.54119	2.70879e-06
PRF1	KICH	0.179761	0.148661
APIP	KICH	0.399399	0.000893254
CASP4	KICH	0.405911	0.00072102
CASP5	KICH	0.0110684	0.929714
CASP1	KICH	0.244716	0.0476677
IL18	KICH	0.532853	4.10953e-06
CTSG	KICH	-0.391728	0.00114331
GZMB	KICH	0.0069319	0.955948
PYCARD	KICH	0.0271252	0.828835
NLRP1	KICH	0.505793	1.4768e-05
GSDMB	KICH	-0.00690972	0.956088
GSDMA	KICH	0.229144	0.0642102
GPX4	KICH	0.111908	0.371007
NLRP9	KICH	0.130882	0.294873
ZBP1	KICH	0.0601353	0.631482
DDX3X	KICH	-0.12831	0.304546
GLTPD1	KIRC	0.203693	2.53256e-06
AIM2	KIRC	0.191491	9.95744e-06
DHX9	KIRC	0.021394	0.62478
NLRP3	KIRC	0.142457	0.00106401
NLRC4	KIRC	0.0986129	0.0238442
IL1B	KIRC	0.0153409	0.725824
DFNB59	KIRC	0.0914203	0.0362514
CASP8	KIRC	0.371992	1.128e-18
CASP6	KIRC	0.0761073	0.0814719
GZMA	KIRC	0.0236044	0.589452
NAIP	KIRC	0.00679633	0.876542
DFNA5	KIRC	0.297483	3.44927e-12
GSDMC	KIRC	0.0877026	0.0445796
GSDMD	KIRC	0.262764	9.71078e-10
PRF1	KIRC	-0.034258	0.433446
APIP	KIRC	0.137548	0.00158239
CASP4	KIRC	0.0269089	0.538422
CASP5	KIRC	-0.0254327	0.560943
CASP1	KIRC	-0.00950284	0.828034
IL18	KIRC	0.0252455	0.563831
CTSG	KIRC	0.108626	0.0127605
GZMB	KIRC	0.0139877	0.749157
PYCARD	KIRC	0.168551	0.000104205
NLRP1	KIRC	0.155437	0.00035054
GSDMB	KIRC	0.123071	0.00474393
GSDMA	KIRC	0.109052	0.0124126
GPX4	KIRC	0.138891	0.00142133
NLRP9	KIRC	0.0425081	0.331001
ZBP1	KIRC	0.14636	0.000769144
DDX3X	KIRC	0.0472943	0.279399
GLTPD1	KIRP	0.280786	1.2845e-06
AIM2	KIRP	0.194788	0.000889987
DHX9	KIRP	0.261491	6.89694e-06
NLRP3	KIRP	-0.0041254	0.944428
NLRC4	KIRP	-0.013529	0.819174
IL1B	KIRP	-0.157151	0.00754079
DFNB59	KIRP	0.287993	6.63076e-07
CASP8	KIRP	0.345167	1.76392e-09
CASP6	KIRP	-0.0284979	0.630076
GZMA	KIRP	-0.00653284	0.912104
NAIP	KIRP	-0.00966543	0.870268
DFNA5	KIRP	0.1688	0.0040684
GSDMC	KIRP	0.148719	0.0115061
GSDMD	KIRP	0.120014	0.0418305
PRF1	KIRP	0.188141	0.0013382
APIP	KIRP	0.190461	0.00116238
CASP4	KIRP	0.163212	0.00549651
CASP5	KIRP	0.129331	0.0281997
CASP1	KIRP	0.19321	0.00098167
IL18	KIRP	0.111933	0.0577924
CTSG	KIRP	0.0252389	0.669726
GZMB	KIRP	-0.0813772	0.168421
PYCARD	KIRP	-0.0696571	0.238633
NLRP1	KIRP	-0.292158	4.48657e-07
GSDMB	KIRP	0.313335	5.58053e-08
GSDMA	KIRP	-0.256821	1.01618e-05
GPX4	KIRP	0.0868783	0.14136
NLRP9	KIRP	-0.111448	0.0588922
ZBP1	KIRP	-0.0275656	0.641318
DDX3X	KIRP	-0.180402	0.00211594
GLTPD1	LAML	-0.053079	0.497019
AIM2	LAML	0.00594033	0.939452
DHX9	LAML	0.159081	0.04064
NLRP3	LAML	0.197238	0.0108621
NLRC4	LAML	-0.142777	0.066496
IL1B	LAML	0.064302	0.410471
DFNB59	LAML	0.0511452	0.512849
CASP8	LAML	0.0698974	0.370865
CASP6	LAML	0.129677	0.0958759
GZMA	LAML	-0.0289898	0.710814
NAIP	LAML	0.0331493	0.671574
DFNA5	LAML	0.111535	0.152535
GSDMC	LAML	-0.0171944	0.825968
GSDMD	LAML	0.115561	0.138176
PRF1	LAML	0.0276435	0.723685
APIP	LAML	0.101613	0.192686
CASP4	LAML	0.259244	0.000744239
CASP5	LAML	0.00853668	0.913077
CASP1	LAML	0.107059	0.169787
IL18	LAML	0.102125	0.190443
CTSG	LAML	-0.0898357	0.249718
GZMB	LAML	0.0268298	0.731503
PYCARD	LAML	0.095105	0.222902
NLRP1	LAML	0.105734	0.175164
GSDMB	LAML	0.0500674	0.521782
GSDMA	LAML	-0.0704997	0.366746
GPX4	LAML	-0.073917	0.343918
NLRP9	LAML	-0.0243608	0.755389
ZBP1	LAML	0.0710957	0.362699
DDX3X	LAML	0.152156	0.0503485
GLTPD1	LGG	0.516801	2.25575e-36
AIM2	LGG	0.0927552	0.0357057
DHX9	LGG	0.134595	0.00225074
NLRP3	LGG	-0.292034	1.52096e-11
NLRC4	LGG	0.0809337	0.0670047
IL1B	LGG	0.0278792	0.528674
DFNB59	LGG	0.0640674	0.147325
CASP8	LGG	0.154483	0.000445554
CASP6	LGG	0.379885	4.67208e-19
GZMA	LGG	0.0638031	0.149005
NAIP	LGG	0.0468593	0.289448
DFNA5	LGG	0.319493	1.22643e-13
GSDMC	LGG	0.200442	4.75397e-06
GSDMD	LGG	0.0191093	0.665888
PRF1	LGG	-0.293966	1.10129e-11
APIP	LGG	0.211402	1.35734e-06
CASP4	LGG	-0.124989	0.00458021
CASP5	LGG	-0.0382746	0.386982
CASP1	LGG	-0.0650911	0.140954
IL18	LGG	-0.0522745	0.237241
CTSG	LGG	0.0393424	0.373865
GZMB	LGG	-0.0486151	0.271737
PYCARD	LGG	-0.255565	4.30326e-09
NLRP1	LGG	-0.185359	2.39242e-05
GSDMB	LGG	-0.0682845	0.122433
GSDMA	LGG	-0.0983442	0.0259195
GPX4	LGG	0.0288297	0.51471
NLRP9	LGG	0.248029	1.24666e-08
ZBP1	LGG	0.104635	0.017756
DDX3X	LGG	0.0404856	0.36013
GLTPD1	LIHC	0.550295	3.34111e-30
AIM2	LIHC	-0.179763	0.000569014
DHX9	LIHC	0.213407	4.0443e-05
NLRP3	LIHC	-0.256006	7.41314e-07
NLRC4	LIHC	0.0988831	0.0594702
IL1B	LIHC	0.0811351	0.122302
DFNB59	LIHC	0.147442	0.00482094
CASP8	LIHC	0.188458	0.000299621
CASP6	LIHC	0.33712	4.0016e-11
GZMA	LIHC	-0.027989	0.594543
NAIP	LIHC	0.0336631	0.522027
DFNA5	LIHC	0.00410516	0.937786
GSDMC	LIHC	0.0979001	0.0620589
GSDMD	LIHC	0.632605	4.36539e-42
PRF1	LIHC	0.0103021	0.844703
APIP	LIHC	0.304215	3.12116e-09
CASP4	LIHC	0.20916	5.78629e-05
CASP5	LIHC	-0.0150846	0.774248
CASP1	LIHC	0.0705701	0.17913
IL18	LIHC	-0.0540428	0.30382
CTSG	LIHC	-0.0225606	0.667921
GZMB	LIHC	-0.0289166	0.58238
PYCARD	LIHC	0.120631	0.0213361
NLRP1	LIHC	0.104517	0.0462988
GSDMB	LIHC	0.128619	0.0140623
GSDMA	LIHC	-0.0756498	0.149752
GPX4	LIHC	0.27052	1.59286e-07
NLRP9	LIHC	0.0724367	0.167875
ZBP1	LIHC	0.0325882	0.535409
DDX3X	LIHC	0.0800272	0.127505
GLTPD1	LUAD	0.413614	1.4076e-22
AIM2	LUAD	-0.163043	0.000211356
DHX9	LUAD	0.397488	7.92826e-21
NLRP3	LUAD	-0.269181	5.99334e-10
NLRC4	LUAD	-0.0412383	0.351734
IL1B	LUAD	0.0028244	0.949167
DFNB59	LUAD	0.110641	0.0122415
CASP8	LUAD	0.303043	2.45708e-12
CASP6	LUAD	0.330235	1.71557e-14
GZMA	LUAD	-0.0235312	0.595264
NAIP	LUAD	0.201155	4.48663e-06
DFNA5	LUAD	0.108334	0.0141852
GSDMC	LUAD	0.2047	3.01129e-06
GSDMD	LUAD	0.405816	1.0163e-21
PRF1	LUAD	-0.0537922	0.224334
APIP	LUAD	0.492182	1.35928e-32
CASP4	LUAD	0.342204	1.63856e-15
CASP5	LUAD	0.0936342	0.0341601
CASP1	LUAD	0.178006	5.11363e-05
IL18	LUAD	0.118898	0.007074
CTSG	LUAD	-0.0197549	0.655631
GZMB	LUAD	0.0420967	0.34179
PYCARD	LUAD	0.0691471	0.118131
NLRP1	LUAD	0.224514	2.84522e-07
GSDMB	LUAD	0.111799	0.0113581
GSDMA	LUAD	0.0139667	0.752554
GPX4	LUAD	0.252105	7.28434e-09
NLRP9	LUAD	0.090018	0.0417471
ZBP1	LUAD	0.0603964	0.172404
DDX3X	LUAD	0.217286	6.90448e-07
GLTPD1	LUSC	0.542225	2.08998e-39
AIM2	LUSC	-0.00038117	0.99323
DHX9	LUSC	0.428351	1.2176e-23
NLRP3	LUSC	-0.139634	0.00178689
NLRC4	LUSC	-0.114513	0.0105438
IL1B	LUSC	0.00538156	0.904647
DFNB59	LUSC	0.217864	9.16791e-07
CASP8	LUSC	0.361429	8.18407e-17
CASP6	LUSC	0.340979	5.04095e-15
GZMA	LUSC	0.261713	3.04147e-09
NAIP	LUSC	0.305044	3.48308e-12
DFNA5	LUSC	0.201945	5.56866e-06
GSDMC	LUSC	0.198597	7.99624e-06
GSDMD	LUSC	0.280096	1.98265e-10
PRF1	LUSC	0.179784	5.4629e-05
APIP	LUSC	0.509539	2.93557e-34
CASP4	LUSC	0.35947	1.23049e-16
CASP5	LUSC	0.0555515	0.215893
CASP1	LUSC	0.247489	2.1889e-08
IL18	LUSC	0.243686	3.63672e-08
CTSG	LUSC	0.062868	0.161269
GZMB	LUSC	-0.0325884	0.468081
PYCARD	LUSC	0.178935	5.93134e-05
NLRP1	LUSC	0.146095	0.00107698
GSDMB	LUSC	0.204291	4.30574e-06
GSDMA	LUSC	-0.0453732	0.312246
GPX4	LUSC	0.310355	1.3994e-12
NLRP9	LUSC	0.226789	3.13616e-07
ZBP1	LUSC	-0.0717771	0.10964
DDX3X	LUSC	0.186266	2.87787e-05
GLTPD1	MESO	0.508395	4.97763e-07
AIM2	MESO	-0.0877929	0.418747
DHX9	MESO	0.283053	0.00789511
NLRP3	MESO	-0.236411	0.0274854
NLRC4	MESO	0.15906	0.141145
IL1B	MESO	-0.0594111	0.584641
DFNB59	MESO	0.187442	0.082122
CASP8	MESO	0.208527	0.0525934
CASP6	MESO	0.450817	1.17677e-05
GZMA	MESO	0.000218759	0.998396
NAIP	MESO	0.262444	0.0140603
DFNA5	MESO	0.270149	0.0113876
GSDMC	MESO	0.0341535	0.753486
GSDMD	MESO	0.217899	0.0426153
PRF1	MESO	-0.00919915	0.932607
APIP	MESO	0.452567	1.07771e-05
CASP4	MESO	0.310214	0.00345416
CASP5	MESO	-0.273941	0.0102431
CASP1	MESO	0.0229815	0.832665
IL18	MESO	0.446597	1.45181e-05
CTSG	MESO	-0.00307834	0.977425
GZMB	MESO	0.173679	0.107661
PYCARD	MESO	0.208438	0.0526964
NLRP1	MESO	0.118681	0.273583
GSDMB	MESO	0.0681449	0.530561
GSDMA	MESO	-0.0881956	0.416608
GPX4	MESO	0.267842	0.0121369
NLRP9	MESO	0.012527	0.908319
ZBP1	MESO	-0.00523167	0.961643
DDX3X	MESO	0.304563	0.00412868
GLTPD1	OV	0.542334	2.04548e-24
AIM2	OV	-0.0489338	0.397584
DHX9	OV	0.393354	1.40419e-12
NLRP3	OV	-0.0987048	0.0873553
NLRC4	OV	0.00270295	0.962753
IL1B	OV	-0.00996984	0.863237
DFNB59	OV	0.340593	1.3046e-09
CASP8	OV	0.391677	1.77942e-12
CASP6	OV	0.582067	1.08522e-28
GZMA	OV	0.0819705	0.156014
NAIP	OV	0.327691	5.77506e-09
DFNA5	OV	0.270886	1.84576e-06
GSDMC	OV	0.462462	2.34331e-17
GSDMD	OV	0.734651	2.62638e-52
PRF1	OV	0.0335902	0.561572
APIP	OV	0.652385	7.0652e-38
CASP4	OV	0.516542	6.25376e-22
CASP5	OV	0.0519175	0.369403
CASP1	OV	0.233115	4.42717e-05
IL18	OV	0.23219	4.75608e-05
CTSG	OV	0.0348243	0.547276
GZMB	OV	0.0195453	0.735575
PYCARD	OV	0.133882	0.0201486
NLRP1	OV	0.205682	0.000328055
GSDMB	OV	0.195604	0.000643686
GSDMA	OV	0.035308	0.541721
GPX4	OV	0.471774	4.35421e-18
NLRP9	OV	0.341073	1.23277e-09
ZBP1	OV	-0.00387475	0.946626
DDX3X	OV	0.335712	2.30894e-09
GLTPD1	PAAD	0.354317	1.309e-06
AIM2	PAAD	-0.178366	0.0175358
DHX9	PAAD	0.293469	7.36026e-05
NLRP3	PAAD	-0.173117	0.0212068
NLRC4	PAAD	0.0242849	0.748326
IL1B	PAAD	0.0746526	0.323383
DFNB59	PAAD	0.06028	0.425442
CASP8	PAAD	0.256914	0.0005566
CASP6	PAAD	0.292923	7.60173e-05
GZMA	PAAD	0.0102437	0.892358
NAIP	PAAD	0.240358	0.00127091
DFNA5	PAAD	0.0326188	0.666465
GSDMC	PAAD	0.235183	0.00162684
GSDMD	PAAD	0.227135	0.00236368
PRF1	PAAD	-0.00444609	0.953165
APIP	PAAD	0.165344	0.0278546
CASP4	PAAD	0.566982	1.92104e-16
CASP5	PAAD	0.0600642	0.427104
CASP1	PAAD	0.240987	0.00123287
IL18	PAAD	0.47524	2.32761e-11
CTSG	PAAD	-0.110155	0.144405
GZMB	PAAD	-0.170722	0.0230912
PYCARD	PAAD	0.133905	0.0755871
NLRP1	PAAD	0.0735764	0.330427
GSDMB	PAAD	0.167327	0.0260084
GSDMA	PAAD	-0.0931686	0.217415
GPX4	PAAD	0.142034	0.0593185
NLRP9	PAAD	0.143483	0.0567462
ZBP1	PAAD	-0.11235	0.136527
DDX3X	PAAD	0.185384	0.0134979
GLTPD1	PCPG	0.610729	6.17902e-18
AIM2	PCPG	-0.0405984	0.607991
DHX9	PCPG	0.225566	0.00390109
NLRP3	PCPG	-0.105978	0.179525
NLRC4	PCPG	-0.0293828	0.710514
IL1B	PCPG	0.0519628	0.511374
DFNB59	PCPG	0.106435	0.177644
CASP8	PCPG	0.20364	0.00934578
CASP6	PCPG	0.0648322	0.412414
GZMA	PCPG	0.0314875	0.690803
NAIP	PCPG	0.0616125	0.436058
DFNA5	PCPG	0.00741907	0.925348
GSDMC	PCPG	0.0537358	0.497049
GSDMD	PCPG	0.27808	0.000339802
PRF1	PCPG	-0.0660577	0.403617
APIP	PCPG	0.637329	7.6367e-20
CASP4	PCPG	-0.093652	0.23587
CASP5	PCPG	-0.188417	0.0163443
CASP1	PCPG	-0.13756	0.0808807
IL18	PCPG	-0.0557828	0.480779
CTSG	PCPG	0.00902714	0.90923
GZMB	PCPG	-0.0392909	0.619605
PYCARD	PCPG	-0.0269403	0.73363
NLRP1	PCPG	0.19734	0.0118332
GSDMB	PCPG	0.235676	0.00253546
GSDMA	PCPG	-0.130633	0.0975367
GPX4	PCPG	0.00402537	0.959455
NLRP9	PCPG	-0.00538035	0.945825
ZBP1	PCPG	-0.139694	0.0762361
DDX3X	PCPG	0.170928	0.0296494
GLTPD1	PRAD	0.00921662	0.83858
AIM2	PRAD	0.0129981	0.773885
DHX9	PRAD	0.153106	0.000663942
NLRP3	PRAD	0.0567283	0.209543
NLRC4	PRAD	-0.0174501	0.699709
IL1B	PRAD	-0.0669326	0.138604
DFNB59	PRAD	0.115894	0.0101651
CASP8	PRAD	0.0753974	0.0951546
CASP6	PRAD	0.0397084	0.379952
GZMA	PRAD	-0.0102579	0.820637
NAIP	PRAD	0.0799629	0.0766973
DFNA5	PRAD	-0.0110726	0.806663
GSDMC	PRAD	-0.0411664	0.362692
GSDMD	PRAD	0.139028	0.00201632
PRF1	PRAD	-0.038277	0.39738
APIP	PRAD	0.111811	0.0131738
CASP4	PRAD	0.171957	0.00012858
CASP5	PRAD	-0.0883808	0.0503207
CASP1	PRAD	0.0252341	0.576971
IL18	PRAD	0.0152572	0.73594
CTSG	PRAD	-0.0279245	0.537031
GZMB	PRAD	-0.17294	0.000117452
PYCARD	PRAD	0.0567686	0.20922
NLRP1	PRAD	0.0835349	0.0643819
GSDMB	PRAD	0.0217706	0.630353
GSDMA	PRAD	-0.0214213	0.635851
GPX4	PRAD	0.0229293	0.61226
NLRP9	PRAD	0.128985	0.00419915
ZBP1	PRAD	0.0642756	0.154999
DDX3X	PRAD	0.0235147	0.603206
GLTPD1	READ	0.368303	1.92463e-06
AIM2	READ	-0.0507978	0.526174
DHX9	READ	0.256665	0.00113266
NLRP3	READ	0.0894453	0.263727
NLRC4	READ	0.0836369	0.296123
IL1B	READ	-0.0714056	0.372625
DFNB59	READ	0.184308	0.0204377
CASP8	READ	0.331016	2.15538e-05
CASP6	READ	0.505796	1.21198e-11
GZMA	READ	0.0197676	0.805275
NAIP	READ	0.114725	0.151183
DFNA5	READ	0.195627	0.013766
GSDMC	READ	-0.00574175	0.94292
GSDMD	READ	0.374478	1.25158e-06
PRF1	READ	0.24757	0.00171174
APIP	READ	0.251739	0.00141915
CASP4	READ	0.065038	0.416858
CASP5	READ	0.0322672	0.687333
CASP1	READ	0.105216	0.188277
IL18	READ	0.218216	0.00587954
CTSG	READ	0.162862	0.040898
GZMB	READ	0.125304	0.116711
PYCARD	READ	0.256046	0.00116548
NLRP1	READ	0.157741	0.0477662
GSDMB	READ	0.199032	0.0121741
GSDMA	READ	0.088738	0.267538
GPX4	READ	0.277352	0.00041863
NLRP9	READ	0.0873339	0.275211
ZBP1	READ	0.179935	0.02368
DDX3X	READ	0.157677	0.0478577
GLTPD1	SARC	0.594406	9.44447e-26
AIM2	SARC	-0.00670577	0.91514
DHX9	SARC	0.40217	2.48032e-11
NLRP3	SARC	-0.131998	0.0351429
NLRC4	SARC	0.13059	0.0371559
IL1B	SARC	0.0792801	0.207032
DFNB59	SARC	0.275364	8.11357e-06
CASP8	SARC	0.355708	5.079e-09
CASP6	SARC	0.396235	5.13267e-11
GZMA	SARC	0.0430399	0.493829
NAIP	SARC	0.0684616	0.276087
DFNA5	SARC	0.358502	3.77486e-09
GSDMC	SARC	-0.0276539	0.660291
GSDMD	SARC	0.232168	0.000183687
PRF1	SARC	0.0899969	0.151862
APIP	SARC	0.541704	7.57397e-21
CASP4	SARC	0.221725	0.000360021
CASP5	SARC	-0.0401222	0.523598
CASP1	SARC	0.0823534	0.18991
IL18	SARC	-0.0418522	0.505837
CTSG	SARC	-0.0994558	0.113123
GZMB	SARC	0.00349112	0.95576
PYCARD	SARC	0.0453755	0.470663
NLRP1	SARC	0.216075	0.000511575
GSDMB	SARC	0.144325	0.0211412
GSDMA	SARC	-0.0534027	0.395776
GPX4	SARC	0.342748	1.93826e-08
NLRP9	SARC	0.0543365	0.387555
ZBP1	SARC	0.0845744	0.178198
DDX3X	SARC	0.211755	0.000665215
GLTPD1	SKCM	0.475238	4.4674e-22
AIM2	SKCM	-0.143906	0.005748
DHX9	SKCM	0.538085	6.21292e-29
NLRP3	SKCM	-0.216925	2.77084e-05
NLRC4	SKCM	0.11486	0.0277939
IL1B	SKCM	0.124507	0.0170158
DFNB59	SKCM	0.200192	0.000112833
CASP8	SKCM	0.123588	0.0178546
CASP6	SKCM	0.328173	1.15753e-10
GZMA	SKCM	0.0802343	0.124956
NAIP	SKCM	0.208999	5.46426e-05
DFNA5	SKCM	0.114497	0.028295
GSDMC	SKCM	-0.080979	0.121481
GSDMD	SKCM	0.290157	1.49699e-08
PRF1	SKCM	0.167592	0.0012709
APIP	SKCM	0.519529	9.28661e-27
CASP4	SKCM	0.508461	1.59497e-25
CASP5	SKCM	0.136486	0.00884382
CASP1	SKCM	0.230194	8.39671e-06
IL18	SKCM	0.143334	0.00594604
CTSG	SKCM	-0.00495879	0.924574
GZMB	SKCM	-0.0062938	0.904355
PYCARD	SKCM	0.0913802	0.0804153
NLRP1	SKCM	0.0947598	0.069797
GSDMB	SKCM	0.134694	0.00978485
GSDMA	SKCM	0.0382882	0.464619
GPX4	SKCM	0.114823	0.0278453
NLRP9	SKCM	0.0694265	0.18448
ZBP1	SKCM	-0.143523	0.00587983
DDX3X	SKCM	0.0229976	0.66057
GLTPD1	STAD	0.301232	4.13272e-10
AIM2	STAD	-0.24869	3.06667e-07
DHX9	STAD	0.374175	3.58194e-15
NLRP3	STAD	-0.140484	0.0042296
NLRC4	STAD	-0.0468124	0.342632
IL1B	STAD	0.068488	0.164755
DFNB59	STAD	0.132417	0.00704403
CASP8	STAD	0.349171	2.75833e-13
CASP6	STAD	0.336324	2.22326e-12
GZMA	STAD	0.268632	2.94033e-08
NAIP	STAD	0.30845	1.49088e-10
DFNA5	STAD	-0.0065999	0.893623
GSDMC	STAD	0.0502071	0.308736
GSDMD	STAD	0.364059	2.17448e-14
PRF1	STAD	-0.016294	0.741285
APIP	STAD	0.365682	1.63496e-14
CASP4	STAD	0.19819	4.99668e-05
CASP5	STAD	0.0817995	0.0968928
CASP1	STAD	0.143809	0.00340137
IL18	STAD	0.225465	3.69524e-06
CTSG	STAD	0.0101244	0.837468
GZMB	STAD	-0.0408702	0.407439
PYCARD	STAD	0.268626	2.94259e-08
NLRP1	STAD	0.285173	3.61746e-09
GSDMB	STAD	0.261934	6.60557e-08
GSDMA	STAD	0.0961573	0.0508491
GPX4	STAD	0.193172	7.77918e-05
NLRP9	STAD	0.249519	2.79266e-07
ZBP1	STAD	-0.00476277	0.923125
DDX3X	STAD	0.157385	0.00133303
GLTPD1	TGCT	0.180248	0.0272982
AIM2	TGCT	-0.123963	0.130697
DHX9	TGCT	0.150211	0.0665455
NLRP3	TGCT	-0.129898	0.113119
NLRC4	TGCT	-0.159663	0.0509801
IL1B	TGCT	0.0828586	0.313429
DFNB59	TGCT	0.0556769	0.498583
CASP8	TGCT	0.204741	0.0119619
CASP6	TGCT	0.08255	0.315241
GZMA	TGCT	0.104141	0.204709
NAIP	TGCT	0.0427323	0.603607
DFNA5	TGCT	0.052056	0.526963
GSDMC	TGCT	0.0669151	0.415877
GSDMD	TGCT	0.060792	0.459906
PRF1	TGCT	0.124826	0.128017
APIP	TGCT	0.264108	0.00109166
CASP4	TGCT	0.301489	0.000177397
CASP5	TGCT	0.176693	0.0305428
CASP1	TGCT	0.272679	0.000735781
IL18	TGCT	0.22895	0.0048304
CTSG	TGCT	-0.16015	0.0502684
GZMB	TGCT	-0.00196821	0.980929
PYCARD	TGCT	-0.0038653	0.962558
NLRP1	TGCT	-0.0858242	0.296364
GSDMB	TGCT	-0.0700966	0.394007
GSDMA	TGCT	0.181823	0.025958
GPX4	TGCT	-0.184464	0.0238373
NLRP9	TGCT	0.624063	1.44402e-17
ZBP1	TGCT	-0.254211	0.00169451
DDX3X	TGCT	-0.0775751	0.345388
GLTPD1	THCA	0.0305519	0.496788
AIM2	THCA	0.0751218	0.0943517
DHX9	THCA	0.0943675	0.0354501
NLRP3	THCA	0.0720336	0.108731
NLRC4	THCA	0.0321405	0.474668
IL1B	THCA	0.0162127	0.718435
DFNB59	THCA	0.0194858	0.664758
CASP8	THCA	0.0179681	0.689455
CASP6	THCA	0.0186581	0.678184
GZMA	THCA	0.0608938	0.175298
NAIP	THCA	0.00751051	0.867357
DFNA5	THCA	0.137338	0.00215066
GSDMC	THCA	-0.1051	0.0190967
GSDMD	THCA	0.0825226	0.0660298
PRF1	THCA	0.0299949	0.504672
APIP	THCA	0.0677336	0.131568
CASP4	THCA	-0.0434999	0.333154
CASP5	THCA	-0.0717565	0.110102
CASP1	THCA	0.0175858	0.695729
IL18	THCA	-0.086349	0.0543836
CTSG	THCA	-0.0731159	0.103507
GZMB	THCA	-0.119317	0.00774917
PYCARD	THCA	0.060615	0.177286
NLRP1	THCA	0.0472816	0.292796
GSDMB	THCA	0.163489	0.000252008
GSDMA	THCA	0.062216	0.166095
GPX4	THCA	0.144622	0.00122491
NLRP9	THCA	0.0320371	0.476091
ZBP1	THCA	-0.0861024	0.0550788
DDX3X	THCA	-0.195776	1.10181e-05
GLTPD1	THYM	0.0776275	0.401388
AIM2	THYM	0.454695	2.04996e-07
DHX9	THYM	-0.0301896	0.744479
NLRP3	THYM	-0.185313	0.043623
NLRC4	THYM	-0.042129	0.649164
IL1B	THYM	-0.0298576	0.747194
DFNB59	THYM	-0.100546	0.276592
CASP8	THYM	0.0398471	0.667004
CASP6	THYM	-0.0495439	0.592592
GZMA	THYM	0.10462	0.257493
NAIP	THYM	0.0261834	0.777437
DFNA5	THYM	0.338578	0.000165668
GSDMC	THYM	0.0900555	0.330056
GSDMD	THYM	0.110177	0.232933
PRF1	THYM	-0.140217	0.128267
APIP	THYM	-0.171062	0.0628708
CASP4	THYM	0.0880457	0.341007
CASP5	THYM	0.149147	0.105469
CASP1	THYM	0.29929	0.000944559
IL18	THYM	-0.0759622	0.411595
CTSG	THYM	0.0844794	0.360996
GZMB	THYM	0.221982	0.0152522
PYCARD	THYM	0.0184254	0.842347
NLRP1	THYM	-0.176454	0.0549009
GSDMB	THYM	-0.0690369	0.45564
GSDMA	THYM	-0.139566	0.130069
GPX4	THYM	0.0181362	0.84479
NLRP9	THYM	0.132955	0.149453
ZBP1	THYM	0.261609	0.00405413
DDX3X	THYM	-0.0514181	0.578654
GLTPD1	UCEC	0.305645	8.57349e-13
AIM2	UCEC	-0.0378423	0.387318
DHX9	UCEC	0.267836	4.64677e-10
NLRP3	UCEC	0.0240777	0.582369
NLRC4	UCEC	0.176637	4.78778e-05
IL1B	UCEC	-0.00591461	0.892557
DFNB59	UCEC	0.117864	0.00691286
CASP8	UCEC	0.131641	0.00253321
CASP6	UCEC	0.333288	4.64264e-15
GZMA	UCEC	0.143028	0.00102659
NAIP	UCEC	0.179522	3.57649e-05
DFNA5	UCEC	0.131492	0.00256221
GSDMC	UCEC	0.145306	0.000849972
GSDMD	UCEC	0.251425	5.35848e-09
PRF1	UCEC	-0.055587	0.203947
APIP	UCEC	0.215287	6.53095e-07
CASP4	UCEC	0.230401	9.63616e-08
CASP5	UCEC	0.00347848	0.936686
CASP1	UCEC	0.0791898	0.0701017
IL18	UCEC	0.0102816	0.814363
CTSG	UCEC	0.00845073	0.846969
GZMB	UCEC	0.0640653	0.143051
PYCARD	UCEC	0.143213	0.00101107
NLRP1	UCEC	-0.00513363	0.906674
GSDMB	UCEC	0.145169	0.000859751
GSDMA	UCEC	0.0391228	0.371447
GPX4	UCEC	0.321332	4.7395e-14
NLRP9	UCEC	0.088819	0.0421211
ZBP1	UCEC	0.166464	0.00012909
DDX3X	UCEC	0.121205	0.00546718
GLTPD1	UCS	0.634698	1.49533e-07
AIM2	UCS	-0.0918739	0.500667
DHX9	UCS	0.262586	0.0505651
NLRP3	UCS	-0.0917666	0.501169
NLRC4	UCS	0.242074	0.0722566
IL1B	UCS	-0.223244	0.0981538
DFNB59	UCS	0.33102	0.0127044
CASP8	UCS	-0.130719	0.336914
CASP6	UCS	0.472454	0.000278302
GZMA	UCS	0.0475775	0.727686
NAIP	UCS	0.292755	0.028923
DFNA5	UCS	0.0632978	0.643035
GSDMC	UCS	0.223132	0.0983272
GSDMD	UCS	0.28257	0.0352027
PRF1	UCS	0.157763	0.245538
APIP	UCS	0.704765	1.34164e-09
CASP4	UCS	0.408961	0.00175135
CASP5	UCS	0.122577	0.368123
CASP1	UCS	0.270408	0.0438388
IL18	UCS	0.149353	0.271932
CTSG	UCS	0.0577029	0.672717
GZMB	UCS	0.0568362	0.677361
PYCARD	UCS	-0.0802133	0.556753
NLRP1	UCS	0.0933698	0.492633
GSDMB	UCS	0.313642	0.0185788
GSDMA	UCS	0.0941454	0.49009
GPX4	UCS	0.457758	0.000447897
NLRP9	UCS	0.163306	0.229132
ZBP1	UCS	-0.0874588	0.521555
DDX3X	UCS	0.308218	0.0208302
GLTPD1	UVM	0.266399	0.0169135
AIM2	UVM	0.159767	0.156888
DHX9	UVM	0.142438	0.207528
NLRP3	UVM	0.0907609	0.423324
NLRC4	UVM	0.16435	0.145177
IL1B	UVM	0.0148882	0.895716
DFNB59	UVM	-0.0531315	0.639732
CASP8	UVM	-0.0803903	0.478408
CASP6	UVM	0.164186	0.145584
GZMA	UVM	0.126896	0.262001
NAIP	UVM	0.0673669	0.552686
DFNA5	UVM	0.112245	0.321546
GSDMC	UVM	0.430595	6.69472e-05
GSDMD	UVM	0.614116	1.3771e-09
PRF1	UVM	0.0911104	0.421533
APIP	UVM	0.129537	0.25212
CASP4	UVM	0.100693	0.374155
CASP5	UVM	-0.383916	0.000438851
CASP1	UVM	-0.123057	0.276829
IL18	UVM	0.00231176	0.983763
CTSG	UVM	0.128185	0.257147
GZMB	UVM	0.222975	0.0468045
PYCARD	UVM	0.0380929	0.737269
NLRP1	UVM	-0.0485938	0.668616
GSDMB	UVM	0.112299	0.321311
GSDMA	UVM	0.0163886	0.885274
GPX4	UVM	0.0012544	0.991189
NLRP9	UVM	0.239358	0.0324865
ZBP1	UVM	-0.0285371	0.8016
DDX3X	UVM	-0.0661435	0.559938

## Sheet: Table S5
Table S5: PRGs' prmotor methylation difference between TCGA cancer and normal tissues.
Gene	Tumor	Delta	Pvalue
AIM2	BLCA	-0.359045	2.31256e-09
CASP1	BLCA	-0.189459	1.5802e-10
CASP4	BLCA	-0.00706736	0.074392
CASP5	BLCA	-0.198552	7.19497e-08
CASP6	BLCA	-0.00401264	0.0180274
CASP8	BLCA	-0.311375	1.2118e-12
CTSG	BLCA	-0.147638	3.99734e-05
DDX3X	BLCA	-4.36071e-05	0.119768
DFNA5	BLCA	0.031957	0.0265501
DHX9	BLCA	-0.00755037	0.00245245
GLTPD1	BLCA	-0.0032534	0.000924683
GPX4	BLCA	-0.00979373	0.000170755
GSDMA	BLCA	-0.0107174	0.772842
GSDMB	BLCA	-0.0855504	0.000125609
GSDMD	BLCA	0.0267829	0.401735
GZMA	BLCA	-0.189001	8.19424e-06
GZMB	BLCA	-0.335396	7.1324e-11
IL18	BLCA	-0.246332	3.56216e-09
IL1B	BLCA	-0.28637	1.48012e-11
NLRC4	BLCA	-0.106564	0.00616794
NLRP1	BLCA	-0.0219191	0.00686549
NLRP3	BLCA	-0.222924	4.23064e-11
NLRP9	BLCA	-0.170716	3.05018e-08
PRF1	BLCA	-0.116779	2.61287e-06
PYCARD	BLCA	0.0748944	0.133853
SFRS2IP	BLCA	-0.00479877	0.000426318
ZBP1	BLCA	-0.139804	3.75922e-05
AIM2	BRCA	-0.324492	3.71542e-32
CASP1	BRCA	-0.0395254	4.51527e-07
CASP4	BRCA	NA	1.14945e-16
CASP5	BRCA	-0.0318257	0.828107
CASP6	BRCA	0.00234015	9.33688e-05
CASP8	BRCA	-0.0475968	0.0010944
CTSG	BRCA	-0.0857479	4.04337e-10
DDX3X	BRCA	-0.00742389	2.60237e-05
DFNA5	BRCA	0.148062	3.00285e-19
DHX9	BRCA	-0.00233832	0.393681
GLTPD1	BRCA	0.00207716	5.06824e-09
GPX4	BRCA	-0.00200271	0.730115
GSDMA	BRCA	0.0626536	4.50571e-32
GSDMB	BRCA	-0.0201477	4.429e-06
GSDMD	BRCA	0.00575332	0.178644
GZMA	BRCA	-0.0737786	0.00119799
GZMB	BRCA	-0.109369	2.13451e-08
IL18	BRCA	-0.0737479	2.38365e-08
IL1B	BRCA	0.0656911	6.68705e-08
NLRC4	BRCA	-0.0421546	0.113721
NLRP1	BRCA	0.0125581	0.154097
NLRP3	BRCA	-0.164429	7.28831e-20
NLRP9	BRCA	-0.143184	1.73032e-16
PRF1	BRCA	-0.0848467	8.44263e-15
PYCARD	BRCA	0.117581	2.56629e-05
SFRS2IP	BRCA	0.00012115	0.0704216
ZBP1	BRCA	-0.0819244	4.44337e-06
AIM2	CESC	-0.545967	0.0062891
CASP1	CESC	-0.155427	0.0062891
CASP4	CESC	-0.00887737	0.425573
CASP5	CESC	-0.113001	0.184895
CASP6	CESC	0.00119555	0.94599
CASP8	CESC	-0.489616	0.00290627
CTSG	CESC	-0.0995712	0.0891243
DDX3X	CESC	0.00493827	0.452274
DFNA5	CESC	0.167511	0.0494655
DHX9	CESC	9.51045e-05	0.920343
GLTPD1	CESC	0.00054326	1
GPX4	CESC	0.00486718	0.184895
GSDMA	CESC	0.00703808	0.130296
GSDMB	CESC	-0.0455482	0.142166
GSDMD	CESC	0.00968686	0.682036
GZMA	CESC	-0.256591	0.0517507
GZMB	CESC	-0.137945	0.354537
IL18	CESC	-0.198212	0.041798
IL1B	CESC	-0.17674	0.0479896
NLRC4	CESC	-0.0659208	0.487956
NLRP1	CESC	-0.228785	0.0218137
NLRP3	CESC	-0.146245	0.0891243
NLRP9	CESC	-0.0539333	0.961407
PRF1	CESC	-0.162905	0.00976831
PYCARD	CESC	-0.101257	0.059142
SFRS2IP	CESC	0.00141786	0.554966
ZBP1	CESC	-0.188984	0.0533227
AIM2	CHOL	0.000389412	0.109855
CASP1	CHOL	0.0716579	0.000382137
CASP5	CHOL	0.0637496	0.0623367
CASP6	CHOL	0.00292991	0.625223
CASP8	CHOL	-0.0704724	0.10351
CTSG	CHOL	-0.0421167	0.791083
DDX3X	CHOL	0.00707849	0.96665
DFNA5	CHOL	0.330502	6.52024e-06
DHX9	CHOL	-0.000368982	0.625223
GLTPD1	CHOL	0.00595921	0.146093
GPX4	CHOL	0.00357219	0.22126
GSDMA	CHOL	-0.0160796	0.347949
GSDMB	CHOL	0.043313	0.00344777
GSDMD	CHOL	0.00378454	0.347949
GZMA	CHOL	-0.00292799	0.96665
GZMB	CHOL	0.0291486	0.306009
IL18	CHOL	-0.0651305	0.900174
IL1B	CHOL	-0.134159	0.146093
NLRC4	CHOL	0.263885	0.000851884
NLRP1	CHOL	-0.0233984	0.441795
NLRP3	CHOL	-0.0733719	0.154291
NLRP9	CHOL	-0.0150946	0.13822
PRF1	CHOL	-0.00448914	0.425253
PYCARD	CHOL	-0.158649	0.00849116
SFRS2IP	CHOL	0.00391022	0.29278
ZBP1	CHOL	0.11231	0.00176777
AIM2	COAD	-0.267544	4.90958e-11
CASP1	COAD	-0.0531842	2.96024e-05
CASP4	COAD	0.00656661	0.521803
CASP5	COAD	-0.0473616	0.0289898
CASP6	COAD	8.62112e-05	0.975017
CASP8	COAD	-0.0512182	0.000189681
CTSG	COAD	-0.0888727	5.85868e-06
DDX3X	COAD	0.030106	0.395689
DFNA5	COAD	0.111335	3.31467e-07
DHX9	COAD	-0.00115537	0.991671
GLTPD1	COAD	0.000430271	0.657637
GPX4	COAD	-6.68256e-05	0.681137
GSDMA	COAD	-0.00599108	0.9342
GSDMB	COAD	-0.108115	1.09211e-08
GSDMD	COAD	0.0075502	0.000347903
GZMA	COAD	-0.292312	1.34988e-13
GZMB	COAD	-0.113214	0.032357
IL18	COAD	-0.0966294	5.70563e-05
IL1B	COAD	-0.121616	3.67276e-05
NLRC4	COAD	-0.154256	1.69618e-07
NLRP1	COAD	-0.121512	7.53492e-08
NLRP3	COAD	-0.0628454	0.00181263
NLRP9	COAD	-0.0141744	0.00566954
PRF1	COAD	-0.0565252	2.5893e-05
PYCARD	COAD	0.0521872	0.00734253
SFRS2IP	COAD	0.00122796	0.20587
ZBP1	COAD	-0.209489	2.07311e-14
AIM2	ESCA	-0.260021	0.000259106
CASP1	ESCA	-0.103864	1.4046e-05
CASP4	ESCA	-0.0247694	0.0395417
CASP5	ESCA	-0.0796388	0.0317859
CASP6	ESCA	0.00307775	0.00872438
CASP8	ESCA	-0.206142	9.98846e-08
CTSG	ESCA	-0.0469391	0.146397
DDX3X	ESCA	-0.00161305	0.0631668
DFNA5	ESCA	-0.014049	0.781457
DHX9	ESCA	-0.000252768	0.646048
GLTPD1	ESCA	0.00152352	0.462737
GPX4	ESCA	0.00187782	0.159798
GSDMA	ESCA	-0.0215031	0.524493
GSDMB	ESCA	-0.0555333	0.0046188
GSDMD	ESCA	0.0497103	0.262144
GZMA	ESCA	-0.204034	0.000249851
GZMB	ESCA	-0.0986417	0.0783904
IL18	ESCA	-0.140188	0.00908916
IL1B	ESCA	-0.334634	1.41145e-06
NLRC4	ESCA	-0.0637465	0.0918917
NLRP1	ESCA	-0.2034	4.55463e-05
NLRP3	ESCA	-0.10909	0.00429291
NLRP9	ESCA	-0.110839	3.03762e-05
PRF1	ESCA	-0.0563381	0.0292775
PYCARD	ESCA	-0.156467	0.000351805
SFRS2IP	ESCA	-7.45598e-06	0.894287
ZBP1	ESCA	-0.0565529	0.194111
AIM2	GBM	-0.112858	0.0435152
CASP1	GBM	-0.073013	0.135671
CASP4	GBM	-0.36061	0.0452017
CASP5	GBM	-0.186767	0.0586157
CASP6	GBM	0.0074659	0.780037
CASP8	GBM	-0.188373	0.0344742
CTSG	GBM	-0.106021	0.318572
DDX3X	GBM	-0.00204706	0.204552
DFNA5	GBM	0.0852737	0.198916
DHX9	GBM	0.00149755	0.866927
GLTPD1	GBM	0.00184295	0.538953
GPX4	GBM	-0.00392855	0.707645
GSDMA	GBM	-0.0855457	0.153213
GSDMB	GBM	-0.010028	0.755658
GSDMD	GBM	-0.0544234	0.0293826
GZMA	GBM	-0.194155	0.105281
GZMB	GBM	-0.284831	0.0525087
IL18	GBM	-0.11634	0.0892129
IL1B	GBM	-0.279589	0.0418821
NLRC4	GBM	-0.113559	0.318572
NLRP1	GBM	-0.0829061	0.295897
NLRP3	GBM	-0.24079	0.0229621
NLRP9	GBM	-0.0917725	0.267385
PRF1	GBM	-0.0797281	0.0270891
PYCARD	GBM	0.0166275	0.767819
SFRS2IP	GBM	0.000523095	0.930059
ZBP1	GBM	-0.0513156	0.487564
AIM2	HNSC	-0.4246	8.74871e-24
CASP1	HNSC	-0.0883063	7.9936e-13
CASP4	HNSC	-0.0326702	0.000926937
CASP5	HNSC	-0.0732685	7.34949e-06
CASP6	HNSC	-0.00318564	0.00469601
CASP8	HNSC	-0.269346	3.70859e-28
CTSG	HNSC	-0.0796781	8.44559e-10
DDX3X	HNSC	-0.00432068	0.0356305
DFNA5	HNSC	0.147012	1.45843e-08
DHX9	HNSC	-0.00236695	0.0145931
GLTPD1	HNSC	0.000874631	0.0523953
GPX4	HNSC	-0.00352737	0.00691989
GSDMA	HNSC	-0.0295369	0.307917
GSDMB	HNSC	-0.0148613	0.903213
GSDMD	HNSC	0.0155429	0.383363
GZMA	HNSC	-0.206514	9.04304e-13
GZMB	HNSC	-0.0869583	5.88483e-05
IL18	HNSC	-0.0985185	4.90425e-05
IL1B	HNSC	-0.241233	6.91354e-24
NLRC4	HNSC	-0.115682	1.25032e-07
NLRP1	HNSC	-0.146376	5.80047e-19
NLRP3	HNSC	-0.226326	3.261e-26
NLRP9	HNSC	-0.101099	4.62419e-14
PRF1	HNSC	-0.111452	3.81596e-13
PYCARD	HNSC	-0.0323246	0.00145046
SFRS2IP	HNSC	-0.00215692	0.00652278
ZBP1	HNSC	-0.113705	1.43941e-07
AIM2	KICH	0	1
CASP1	KICH	0	1
CASP4	KICH	0	1
CASP5	KICH	0	1
CASP6	KICH	0	1
CASP8	KICH	0	1
CTSG	KICH	0	1
DDX3X	KICH	0	1
DFNA5	KICH	0	1
DHX9	KICH	0	1
GLTPD1	KICH	0	1
GPX4	KICH	0	1
GSDMA	KICH	0	1
GSDMB	KICH	0	1
GSDMD	KICH	0	1
GZMA	KICH	0	1
GZMB	KICH	0	1
IL18	KICH	0	1
IL1B	KICH	0	1
NLRC4	KICH	0	1
NLRP1	KICH	0	1
NLRP3	KICH	0	1
NLRP9	KICH	0	1
PRF1	KICH	0	1
PYCARD	KICH	0	1
SFRS2IP	KICH	0	1
ZBP1	KICH	0	1
AIM2	KIRC	-0.148481	6.08265e-35
CASP1	KIRC	-0.0281385	2.25563e-05
CASP4	KIRC	-0.0326976	2.37216e-16
CASP5	KIRC	-0.132216	4.3942e-39
CASP6	KIRC	0.00326787	1.6375e-07
CASP8	KIRC	-0.139568	7.82345e-57
CTSG	KIRC	-0.0730413	8.97272e-30
DDX3X	KIRC	0.00281611	0.66947
DFNA5	KIRC	-0.0131679	0.0533986
DHX9	KIRC	0.00106277	0.0796664
GLTPD1	KIRC	0.00215731	1.05351e-19
GPX4	KIRC	0.00204379	0.00444779
GSDMA	KIRC	-0.0102508	0.484524
GSDMB	KIRC	-0.0269059	7.57618e-17
GSDMD	KIRC	-0.0141744	6.75173e-15
GZMA	KIRC	-0.125983	1.18176e-17
GZMB	KIRC	-0.178951	6.14218e-46
IL18	KIRC	-0.0280932	0.594862
IL1B	KIRC	-0.186855	4.60176e-42
NLRC4	KIRC	0.0232846	0.0180997
NLRP1	KIRC	-0.162011	1.02279e-47
NLRP3	KIRC	-0.0988698	1.38176e-20
NLRP9	KIRC	-0.0217192	4.76529e-08
PRF1	KIRC	-0.113428	1.49419e-45
PYCARD	KIRC	-0.103819	4.8728e-22
SFRS2IP	KIRC	0.00196133	1.21567e-05
ZBP1	KIRC	-0.0609956	1.56525e-09
AIM2	KIRP	-0.0672593	0.000832951
CASP1	KIRP	-0.0387853	3.13725e-05
CASP4	KIRP	-0.0118115	0.00708281
CASP5	KIRP	-0.00449926	0.0891151
CASP6	KIRP	-0.00203887	0.0772695
CASP8	KIRP	-0.175664	1.03402e-22
CTSG	KIRP	-0.0349638	0.335492
DDX3X	KIRP	0.00624633	0.0373348
DFNA5	KIRP	0.0441218	0.293901
DHX9	KIRP	-0.00270209	0.00246115
GLTPD1	KIRP	0.00174485	2.74199e-05
GPX4	KIRP	-0.00310188	0.00173273
GSDMA	KIRP	0.010916	9.82853e-05
GSDMB	KIRP	0.0190773	6.77123e-07
GSDMD	KIRP	0.00974053	2.93617e-10
GZMA	KIRP	-0.0839177	0.0058193
GZMB	KIRP	-0.0698321	0.937524
IL18	KIRP	-0.169816	4.89113e-08
IL1B	KIRP	-0.0702434	0.00693118
NLRC4	KIRP	0.0506658	0.00969241
NLRP1	KIRP	-0.0341855	0.530031
NLRP3	KIRP	-0.156679	4.1009e-07
NLRP9	KIRP	-0.0158947	0.0117374
PRF1	KIRP	-0.0553906	2.2556e-06
PYCARD	KIRP	0.00713959	0.426303
SFRS2IP	KIRP	-0.000953184	0.0825423
ZBP1	KIRP	-0.0209576	0.984905
AIM2	LIHC	-0.133466	0.000144203
CASP1	LIHC	-0.209017	2.62233e-14
CASP4	LIHC	-0.0180115	0.0001583
CASP5	LIHC	-0.219439	7.26952e-12
CASP6	LIHC	0.0017291	0.0624735
CASP8	LIHC	-0.158473	2.98229e-18
CTSG	LIHC	-0.251217	8.68832e-13
DDX3X	LIHC	0.00443754	0.0255045
DFNA5	LIHC	0.0629691	0.136939
DHX9	LIHC	-0.00375092	4.97158e-05
GLTPD1	LIHC	0.00214577	1.19172e-06
GPX4	LIHC	-0.00270583	0.00447964
GSDMA	LIHC	-0.0927394	3.30009e-13
GSDMB	LIHC	-0.00202986	0.001666
GSDMD	LIHC	-3.85069e-05	0.349884
GZMA	LIHC	-0.288688	9.37698e-15
GZMB	LIHC	-0.288246	4.79019e-19
IL18	LIHC	-0.0958872	1.93146e-08
IL1B	LIHC	-0.0664039	0.00120626
NLRC4	LIHC	0.0522021	0.180337
NLRP1	LIHC	-0.125445	4.97595e-08
NLRP3	LIHC	-0.242653	2.07488e-21
NLRP9	LIHC	-0.221261	7.91382e-13
PRF1	LIHC	-0.171848	3.21465e-11
PYCARD	LIHC	-0.0602355	0.0332716
SFRS2IP	LIHC	-0.000119877	0.305333
ZBP1	LIHC	-0.218425	2.65361e-12
AIM2	LUAD	-0.226496	4.09883e-10
CASP1	LUAD	-0.0472905	3.00312e-05
CASP4	LUAD	0.0305614	0.000107459
CASP5	LUAD	-0.0766574	5.87566e-07
CASP6	LUAD	-0.000965767	0.918027
CASP8	LUAD	-0.151484	4.91967e-18
CTSG	LUAD	-0.042145	0.193336
DDX3X	LUAD	0.00226405	0.105914
DFNA5	LUAD	0.0861493	1.06851e-09
DHX9	LUAD	-0.00591662	0.00217175
GLTPD1	LUAD	0.00049366	0.669415
GPX4	LUAD	-0.00414827	0.0203044
GSDMA	LUAD	0.000406866	0.537331
GSDMB	LUAD	-0.0107008	0.728388
GSDMD	LUAD	0.00189728	0.721416
GZMA	LUAD	-0.0345425	0.083444
GZMB	LUAD	-0.118222	5.99751e-06
IL18	LUAD	-0.085466	2.06533e-06
IL1B	LUAD	-0.0929326	0.000498905
NLRC4	LUAD	0.115434	5.70245e-09
NLRP1	LUAD	-0.0962922	2.78819e-06
NLRP3	LUAD	-0.123824	4.71843e-11
NLRP9	LUAD	-0.0851244	2.26553e-05
PRF1	LUAD	-0.0805969	1.91155e-07
PYCARD	LUAD	0.0900709	0.000123083
SFRS2IP	LUAD	-0.00434762	0.0289703
ZBP1	LUAD	-0.0495772	0.0334378
AIM2	LUSC	-0.243449	4.45043e-11
CASP1	LUSC	-0.153407	4.22815e-24
CASP4	LUSC	0.031403	1.68764e-09
CASP5	LUSC	-0.105995	2.74707e-10
CASP6	LUSC	0.00580975	3.6957e-09
CASP8	LUSC	-0.138521	3.50469e-21
CTSG	LUSC	-0.0364577	0.216344
DDX3X	LUSC	0.00367356	0.00361913
DFNA5	LUSC	0.0169837	0.00425088
DHX9	LUSC	0.00232923	0.00869292
GLTPD1	LUSC	0.0032923	4.4601e-12
GPX4	LUSC	0.000553754	0.802746
GSDMA	LUSC	-0.0474025	5.16525e-08
GSDMB	LUSC	-0.019908	0.000302408
GSDMD	LUSC	0.0797278	1.28761e-14
GZMA	LUSC	-0.0681776	0.000128903
GZMB	LUSC	-0.147139	3.84116e-10
IL18	LUSC	-0.0701734	0.00928485
IL1B	LUSC	-0.427955	2.78353e-24
NLRC4	LUSC	0.00851925	0.970251
NLRP1	LUSC	-0.12971	1.31665e-13
NLRP3	LUSC	-0.150866	4.66849e-18
NLRP9	LUSC	-0.141158	1.65665e-16
PRF1	LUSC	-0.0763638	4.0586e-09
PYCARD	LUSC	0.0536973	0.138559
SFRS2IP	LUSC	0.00475672	2.73449e-12
ZBP1	LUSC	-0.029366	0.369639
AIM2	PAAD	-0.0945251	0.094087
CASP1	PAAD	-0.0153017	0.475092
CASP4	PAAD	-0.00406807	0.561101
CASP5	PAAD	0.0105408	0.318477
CASP6	PAAD	0.00773751	0.00145444
CASP8	PAAD	-0.100881	0.00228376
CTSG	PAAD	-0.0241171	0.600713
DDX3X	PAAD	0.0119973	0.147427
DFNA5	PAAD	-0.0314804	0.32129
DHX9	PAAD	0.00226691	0.250987
GLTPD1	PAAD	0.00282955	0.00674039
GPX4	PAAD	0.00464463	0.00801176
GSDMA	PAAD	-0.0332711	0.00843297
GSDMB	PAAD	-0.0797642	0.000115981
GSDMD	PAAD	0.0198545	0.150686
GZMA	PAAD	-0.0563917	0.153999
GZMB	PAAD	0.0035651	0.910212
IL18	PAAD	-0.155572	0.00134241
IL1B	PAAD	-0.214177	0.00121357
NLRC4	PAAD	0.109639	0.00965464
NLRP1	PAAD	-0.171303	0.00887388
NLRP3	PAAD	0.00651087	0.87364
NLRP9	PAAD	-0.034457	0.426507
PRF1	PAAD	-0.0519807	0.0523497
PYCARD	PAAD	-0.167123	0.00281733
SFRS2IP	PAAD	0.00293293	0.0370852
ZBP1	PAAD	0.061241	0.0680639
AIM2	PRAD	-0.115188	0.000505929
CASP1	PRAD	-0.147274	2.31312e-14
CASP4	PRAD	-0.00844368	0.00370794
CASP5	PRAD	-0.278638	1.91135e-19
CASP6	PRAD	-0.00240197	0.00650033
CASP8	PRAD	-0.248803	9.31937e-24
CTSG	PRAD	-0.0371722	0.393888
DDX3X	PRAD	-0.00046511	0.00807319
DFNA5	PRAD	0.0744164	3.64051e-11
DHX9	PRAD	-0.00703741	9.30703e-14
GLTPD1	PRAD	0.00156473	7.19884e-06
GPX4	PRAD	-0.00553277	2.04709e-06
GSDMA	PRAD	-0.0168454	4.37118e-07
GSDMB	PRAD	-0.00192317	0.443082
GSDMD	PRAD	0.103844	5.97198e-14
GZMA	PRAD	0.0223039	0.223052
GZMB	PRAD	-0.121458	5.7288e-13
IL18	PRAD	-0.0274069	0.241806
IL1B	PRAD	0.142359	1.92686e-14
NLRC4	PRAD	-0.0254124	0.227731
NLRP1	PRAD	0.098326	6.90684e-09
NLRP3	PRAD	0.0631943	4.16092e-07
NLRP9	PRAD	-0.0427407	5.06528e-07
PRF1	PRAD	-0.0486749	6.03905e-07
PYCARD	PRAD	0.300074	2.90427e-24
SFRS2IP	PRAD	-0.0017568	0.0101564
ZBP1	PRAD	-0.0230081	0.078694
AIM2	READ	-0.280361	0.000142281
CASP1	READ	-0.0602559	0.020344
CASP4	READ	-0.012173	0.0986629
CASP5	READ	-0.0822298	0.0375938
CASP6	READ	-0.0104639	0.00333519
CASP8	READ	-0.113654	0.000405097
CTSG	READ	-0.0980631	0.0176239
DDX3X	READ	0.0211968	0.226235
DFNA5	READ	0.014792	0.560798
DHX9	READ	-0.00102058	0.814985
GLTPD1	READ	-0.0104976	0.083345
GPX4	READ	-0.00612631	0.0352044
GSDMA	READ	0.0066657	0.0907442
GSDMB	READ	-0.0765273	0.170509
GSDMD	READ	-0.000257617	0.525335
GZMA	READ	-0.291466	0.000849413
GZMB	READ	-0.055814	0.763524
IL18	READ	-0.145884	0.00333519
IL1B	READ	-0.0760937	0.201613
NLRC4	READ	-0.143379	0.0259913
NLRP1	READ	-0.121624	0.0117184
NLRP3	READ	-0.0530974	0.403316
NLRP9	READ	-0.0310748	0.888344
PRF1	READ	-0.096942	0.00430641
PYCARD	READ	0.0309781	0.90951
SFRS2IP	READ	-0.00428674	0.093325
ZBP1	READ	-0.246505	7.35109e-05
AIM2	STAD	-0.0817655	0.608473
CASP1	STAD	-0.0740718	0.0979779
CASP4	STAD	0.027693	0.61719
CASP5	STAD	-0.0379183	0.844933
CASP6	STAD	-0.00146958	0.639219
CASP8	STAD	-0.0873786	0.159614
CTSG	STAD	-0.101527	0.246862
DDX3X	STAD	0.0212899	0.249405
DFNA5	STAD	-0.127947	0.163332
DHX9	STAD	-0.0027822	0.4395
GLTPD1	STAD	0.0184211	0.544919
GPX4	STAD	-0.00295439	0.340538
GSDMA	STAD	-0.0384918	0.0894698
GSDMB	STAD	-0.163148	0.034497
GSDMD	STAD	0.0126588	0.997523
GZMA	STAD	-0.251139	0.0432718
GZMB	STAD	-0.171249	0.101817
IL18	STAD	-0.266579	0.0445734
IL1B	STAD	-0.258901	0.0465875
NLRC4	STAD	-0.139858	0.157779
NLRP1	STAD	-0.0855439	0.289755
NLRP3	STAD	-0.151862	0.0683968
NLRP9	STAD	-0.0704227	0.12588
PRF1	STAD	-0.108055	0.0930403
PYCARD	STAD	-0.0961037	0.130553
SFRS2IP	STAD	-0.00423056	0.0967243
ZBP1	STAD	-0.0140239	0.844933
AIM2	THCA	NA	0.141829
CASP1	THCA	-0.0790984	9.45093e-15
CASP4	THCA	-0.106673	4.11965e-09
CASP5	THCA	-0.179759	5.0571e-15
CASP6	THCA	-0.00243932	0.00735378
CASP8	THCA	-0.0505292	0.0202285
CTSG	THCA	-0.0077576	0.642657
DDX3X	THCA	-0.00160977	0.0617054
DFNA5	THCA	0.0594109	0.000282656
DHX9	THCA	-0.00226259	0.0591187
GLTPD1	THCA	-0.000414575	0.245189
GPX4	THCA	-0.00328335	0.00150792
GSDMA	THCA	0.000335835	0.0309303
GSDMB	THCA	0.0042628	0.0134514
GSDMD	THCA	-0.007119	5.4505e-08
GZMA	THCA	0.0447498	0.000302076
GZMB	THCA	-0.00641085	0.088487
IL18	THCA	-0.00534764	0.58297
IL1B	THCA	-0.0294804	0.999657
NLRC4	THCA	-0.0285818	0.467543
NLRP1	THCA	-0.192476	1.12712e-13
NLRP3	THCA	0.0517517	0.00682424
NLRP9	THCA	-0.0191518	0.0787484
PRF1	THCA	0.0308256	0.00293713
PYCARD	THCA	0.0874686	5.5461e-10
SFRS2IP	THCA	-0.00210349	0.0121528
ZBP1	THCA	0.0241669	0.219021
AIM2	UCEC	-0.193504	2.38028e-18
CASP1	UCEC	-0.128096	5.14938e-17
CASP4	UCEC	-0.0151683	2.33429e-05
CASP5	UCEC	-0.133088	0.000306497
CASP6	UCEC	-0.000837144	0.182022
CASP8	UCEC	-0.380475	3.41201e-24
CTSG	UCEC	-0.129298	1.0013e-09
DDX3X	UCEC	-0.0164722	2.58106e-08
DFNA5	UCEC	-0.0927215	0.00305715
DHX9	UCEC	-0.00784663	3.04524e-06
GLTPD1	UCEC	-0.001237	0.126506
GPX4	UCEC	-0.00468324	0.0118984
GSDMA	UCEC	0.0292828	4.79812e-05
GSDMB	UCEC	-0.00360506	0.534542
GSDMD	UCEC	0.00471759	0.0548325
GZMA	UCEC	-0.240943	1.25386e-11
GZMB	UCEC	-0.0572948	0.0237799
IL18	UCEC	-0.0550832	0.0609689
IL1B	UCEC	-0.0659364	0.0116266
NLRC4	UCEC	-0.0629234	0.0245836
NLRP1	UCEC	0.0370235	0.0476333
NLRP3	UCEC	-0.165497	1.03365e-12
NLRP9	UCEC	-0.0853183	1.82849e-05
PRF1	UCEC	-0.0597635	1.11896e-07
PYCARD	UCEC	0.14263	4.17126e-10
SFRS2IP	UCEC	-0.00293127	0.00247466
ZBP1	UCEC	-0.182046	1.70666e-13

## Sheet: Table S6
Table S6:Correlation between gene expression and methylation of PRGs across cancers.
Gene	Tumor	Correlation	Pvalue
AIM2	ACC	-0.426587	9.83953e-05
CASP1	ACC	0.356922	0.00142705
CASP4	ACC	-0.234082	0.0393613
CASP5	ACC	0.207471	0.068358
CASP6	ACC	-0.055375	0.629466
CASP8	ACC	-0.374802	0.00078392
CTSG	ACC	0.0283413	0.805441
DDX3X	ACC	0.201229	0.077359
DFNA5	ACC	-0.124875	0.275382
DHX9	ACC	0.0789464	0.491256
GLTPD1	ACC	-0.29731	0.00841941
GPX4	ACC	-0.113696	0.320907
GSDMA	ACC	-0.210914	0.0637996
GSDMB	ACC	-0.0287181	0.80254
GSDMD	ACC	-0.0668319	0.560244
GZMA	ACC	-0.432922	8.84212e-05
GZMB	ACC	0.27989	0.013071
IL18	ACC	-0.488461	7.55906e-06
IL1B	ACC	-0.392066	0.000385253
NLRC4	ACC	0.338712	0.00254249
NLRP1	ACC	-0.516408	1.87778e-06
NLRP3	ACC	-0.00249118	0.982777
NLRP9	ACC	-0.0618661	0.590521
PRF1	ACC	-0.469214	1.85357e-05
PYCARD	ACC	-0.582595	4.17601e-08
SFRS2IP	ACC	-0.0832206	0.468035
ZBP1	ACC	-0.0304193	0.791488
AIM2	BLCA	-0.572043	7.84093e-37
CASP1	BLCA	0.402815	0
CASP4	BLCA	-0.197545	6.07491e-05
CASP5	BLCA	0.144505	0.00344148
CASP6	BLCA	0.00642856	0.896999
CASP8	BLCA	-0.276474	1.56347e-08
CTSG	BLCA	0.0694164	0.161654
DDX3X	BLCA	0.0858832	0.0831615
DFNA5	BLCA	0.16799	0.000656644
DHX9	BLCA	0.0836331	0.0915816
GLTPD1	BLCA	-0.0954122	0.05414
GPX4	BLCA	-0.00349345	0.943917
GSDMA	BLCA	0.0710042	0.152252
GSDMB	BLCA	-0.548258	0
GSDMD	BLCA	-0.157451	0.00143695
GZMA	BLCA	-0.0605637	0.222202
GZMB	BLCA	0.379878	1.87137e-15
IL18	BLCA	-0.109912	0.0264606
IL1B	BLCA	-0.177573	0.000319231
NLRC4	BLCA	0.251743	2.82244e-07
NLRP1	BLCA	-0.519501	1.40558e-29
NLRP3	BLCA	0.267179	4.24993e-08
NLRP9	BLCA	-0.0525599	0.28954
PRF1	BLCA	-0.185361	0.000170523
PYCARD	BLCA	-0.387001	2.12007e-16
SFRS2IP	BLCA	0.06633	0.18117
ZBP1	BLCA	0.0130014	0.79346
AIM2	BRCA	-0.263052	9.86188e-14
CASP1	BRCA	0.0806701	0.0241647
CASP4	BRCA	-0.375935	1.37048e-27
CASP5	BRCA	-0.215972	1.07359e-09
CASP6	BRCA	-0.102437	0.00416079
CASP8	BRCA	-0.332495	1.29481e-21
CTSG	BRCA	0.0876473	0.0142769
DDX3X	BRCA	-0.0276899	0.439675
DFNA5	BRCA	-0.0720558	0.0441052
DHX9	BRCA	0.142964	6.18838e-05
GLTPD1	BRCA	-0.301549	6.99244e-18
GPX4	BRCA	-0.0614578	0.0860899
GSDMA	BRCA	-0.0674211	0.0596597
GSDMB	BRCA	-0.312744	3.50431e-19
GSDMD	BRCA	-0.0702811	0.0496014
GZMA	BRCA	-0.233683	3.79412e-11
GZMB	BRCA	0.0656078	0.0668714
IL18	BRCA	-0.252179	1.02946e-12
IL1B	BRCA	-0.247263	2.41482e-12
NLRC4	BRCA	0.0656454	0.0667148
NLRP1	BRCA	-0.478446	6.33396e-46
NLRP3	BRCA	0.122815	0.000582197
NLRP9	BRCA	0.11803	0.000950483
PRF1	BRCA	-0.607554	5.6266e-80
PYCARD	BRCA	-0.419124	0
SFRS2IP	BRCA	0.0812276	0.0231994
ZBP1	BRCA	-0.245397	4.20922e-12
AIM2	CESC	-0.776912	0
CASP1	CESC	0.0070463	0.902405
CASP4	CESC	-0.190438	0.000845532
CASP5	CESC	-0.130384	0.0227605
CASP6	CESC	-0.0323935	0.572856
CASP8	CESC	-0.183653	0.00127461
CTSG	CESC	-0.0611558	0.287034
DDX3X	CESC	0.0233547	0.684391
DFNA5	CESC	0.0255325	0.65676
DHX9	CESC	0.0264626	0.645098
GLTPD1	CESC	-0.170867	0.00275475
GPX4	CESC	0.0608807	0.289034
GSDMA	CESC	-0.0405362	0.480613
GSDMB	CESC	-0.218643	0.000122794
GSDMD	CESC	-0.164224	0.00406842
GZMA	CESC	-0.106675	0.062818
GZMB	CESC	-0.223354	8.33655e-05
IL18	CESC	-0.35782	1.6279e-10
IL1B	CESC	-0.403576	2.67742e-13
NLRC4	CESC	0.0499051	0.385111
NLRP1	CESC	-0.394441	1.14439e-12
NLRP3	CESC	-0.122921	0.0319242
NLRP9	CESC	-0.131014	0.0221063
PRF1	CESC	-0.433474	0
PYCARD	CESC	-0.273596	1.35147e-06
SFRS2IP	CESC	-0.165792	0.00372527
ZBP1	CESC	-0.260177	4.46799e-06
AIM2	CHOL	-0.610811	0.000105843
CASP1	CHOL	-0.18816	0.270664
CASP5	CHOL	-0.535473	0.000764475
CASP6	CHOL	-0.208237	0.22208
CASP8	CHOL	-0.0478764	0.781025
CTSG	CHOL	0.0715478	0.678384
DDX3X	CHOL	0.0432432	0.801822
DFNA5	CHOL	-0.193822	0.256301
DHX9	CHOL	-0.201802	0.236944
GLTPD1	CHOL	-0.164479	0.336414
GPX4	CHOL	-0.0041184	0.981476
GSDMA	CHOL	-0.00926701	0.957221
GSDMB	CHOL	-0.358816	0.0322687
GSDMD	CHOL	-0.271042	0.109841
GZMA	CHOL	-0.164221	0.337179
GZMB	CHOL	0.24556	0.148528
IL18	CHOL	-0.357272	0.0330603
IL1B	CHOL	-0.391763	0.0187651
NLRC4	CHOL	0.0236808	0.890972
NLRP1	CHOL	-0.630373	5.55212e-05
NLRP3	CHOL	0.0586873	0.733107
NLRP9	CHOL	0.0978121	0.569036
PRF1	CHOL	-0.441699	0.0074824
PYCARD	CHOL	-0.158559	0.354283
SFRS2IP	CHOL	0.0764479	0.656598
ZBP1	CHOL	-0.454569	0.00578224
AIM2	COAD	-0.519465	1.92417e-21
CASP1	COAD	-0.067838	0.249332
CASP4	COAD	0.251335	1.5797e-05
CASP5	COAD	-0.374019	6.41345e-11
CASP6	COAD	-0.0265173	0.652739
CASP8	COAD	-0.155535	0.00802222
CTSG	COAD	-0.126773	0.0309078
DDX3X	COAD	0.228212	9.17823e-05
DFNA5	COAD	-0.139368	0.0176263
DHX9	COAD	0.16299	0.00544439
GLTPD1	COAD	-0.0993226	0.0913508
GPX4	COAD	0.122749	0.0366881
GSDMA	COAD	-0.196832	0.000766509
GSDMB	COAD	-0.533613	0
GSDMD	COAD	0.00892372	0.879659
GZMA	COAD	-0.0659235	0.262966
GZMB	COAD	0.219495	0.000170571
IL18	COAD	-0.189864	0.00117954
IL1B	COAD	-0.149832	0.0106781
NLRC4	COAD	-0.0378893	0.520434
NLRP1	COAD	-0.199005	0.000668134
NLRP3	COAD	-0.216016	0.000217018
NLRP9	COAD	0.167151	0.00431321
PRF1	COAD	0.092724	0.115079
PYCARD	COAD	-0.570634	1.88137e-26
SFRS2IP	COAD	0.0606396	0.303412
ZBP1	COAD	-0.381873	2.34762e-11
AIM2	DLBC	-0.0665436	0.652235
CASP1	DLBC	0.339666	0.0186245
CASP4	DLBC	-0.483283	0.00058437
CASP5	DLBC	0.277485	0.0561998
CASP6	DLBC	-0.13591	0.355876
CASP8	DLBC	-0.134933	0.35937
CTSG	DLBC	-0.0658901	0.656355
DDX3X	DLBC	-0.340208	0.0184279
DFNA5	DLBC	-0.215697	0.140644
DHX9	DLBC	-0.379831	0.00810805
GLTPD1	DLBC	0.180851	0.217946
GPX4	DLBC	0.363113	0.0115954
GSDMA	DLBC	-0.126791	0.389297
GSDMB	DLBC	0.0166088	0.91073
GSDMD	DLBC	0.36865	0.0103192
GZMA	DLBC	-0.528984	0.000139941
GZMB	DLBC	0.211463	0.14875
IL18	DLBC	0.0688233	0.641117
IL1B	DLBC	0.0179114	0.903737
NLRC4	DLBC	0.0681719	0.644286
NLRP1	DLBC	-0.0636127	0.666641
NLRP3	DLBC	0.28376	0.0509896
NLRP9	DLBC	0.192575	0.189181
PRF1	DLBC	-0.256839	0.0781991
PYCARD	DLBC	0.185627	0.205878
SFRS2IP	DLBC	-0.354212	0.0139331
ZBP1	DLBC	0.0886887	0.547745
AIM2	ESCA	-0.723046	0
CASP1	ESCA	-0.106967	0.1494
CASP4	ESCA	-0.296717	4.89736e-05
CASP5	ESCA	-0.303097	3.0372e-05
CASP6	ESCA	-0.013374	0.857268
CASP8	ESCA	-0.343671	2.21341e-06
CTSG	ESCA	0.0246049	0.740933
DDX3X	ESCA	0.102222	0.168374
DFNA5	ESCA	-0.458071	9.96641e-11
DHX9	ESCA	-0.160439	0.0301354
GLTPD1	ESCA	-0.0353383	0.634541
GPX4	ESCA	0.00948321	0.898526
GSDMA	ESCA	-0.0876479	0.238069
GSDMB	ESCA	-0.71261	0
GSDMD	ESCA	-0.165597	0.0251726
GZMA	ESCA	0.0286474	0.700008
GZMB	ESCA	0.109641	0.139443
IL18	ESCA	-0.417062	6.00138e-09
IL1B	ESCA	-0.344838	2.03635e-06
NLRC4	ESCA	0.227386	0.00200963
NLRP1	ESCA	-0.423319	2.36644e-09
NLRP3	ESCA	-0.0282519	0.703954
NLRP9	ESCA	0.0832565	0.2625
PRF1	ESCA	-0.152188	0.0398056
PYCARD	ESCA	-0.300682	3.84241e-05
SFRS2IP	ESCA	-0.120601	0.103868
ZBP1	ESCA	-0.429323	1.92141e-09
AIM2	GBM	-0.30211	0.0152566
CASP1	GBM	0.339789	0.00624983
CASP4	GBM	-0.569277	1.47668e-06
CASP5	GBM	-0.141994	0.263036
CASP6	GBM	0.0677198	0.594092
CASP8	GBM	-0.185119	0.142821
CTSG	GBM	-0.148134	0.242738
DDX3X	GBM	0.155815	0.218323
DFNA5	GBM	0.0312729	0.805809
DHX9	GBM	0.0550824	0.664792
GLTPD1	GBM	-0.267811	0.0326993
GPX4	GBM	-0.00544872	0.96596
GSDMA	GBM	0.0390199	0.759511
GSDMB	GBM	-0.14739	0.24448
GSDMD	GBM	-0.394231	0.00137387
GZMA	GBM	-0.200687	0.11173
GZMB	GBM	0.588216	3.20167e-07
IL18	GBM	-0.235668	0.0610218
IL1B	GBM	-0.327015	0.00861776
NLRC4	GBM	-0.208608	0.0980674
NLRP1	GBM	-0.698764	0
NLRP3	GBM	-0.226648	0.0718376
NLRP9	GBM	0.00773987	0.951599
PRF1	GBM	-0.431227	0.000424001
PYCARD	GBM	-0.527747	1.02509e-05
SFRS2IP	GBM	-0.0534341	0.674251
ZBP1	GBM	-0.0855769	0.500416
AIM2	HNSC	-0.542681	6.26467e-41
CASP1	HNSC	0.0612856	0.164045
CASP4	HNSC	-0.340535	2.1639e-15
CASP5	HNSC	0.0378125	0.390897
CASP6	HNSC	-0.0697047	0.113399
CASP8	HNSC	-0.20228	3.72189e-06
CTSG	HNSC	-0.121701	0.00559205
DDX3X	HNSC	0.0407081	0.355498
DFNA5	HNSC	-0.0825595	0.0606897
DHX9	HNSC	0.132581	0.00252255
GLTPD1	HNSC	-0.106331	0.0155749
GPX4	HNSC	0.108274	0.0137714
GSDMA	HNSC	0.0764178	0.0825839
GSDMB	HNSC	-0.157078	0.000342149
GSDMD	HNSC	0.0325651	0.459866
GZMA	HNSC	-0.02626	0.551343
GZMB	HNSC	-0.0805405	0.0672736
IL18	HNSC	-0.526193	3.70986e-38
IL1B	HNSC	-0.23808	4.271e-08
NLRC4	HNSC	0.346928	4.55333e-16
NLRP1	HNSC	-0.0697375	0.113249
NLRP3	HNSC	0.0670182	0.128015
NLRP9	HNSC	-0.048511	0.270895
PRF1	HNSC	-0.377537	0
PYCARD	HNSC	-0.127001	0.00382261
SFRS2IP	HNSC	0.0306891	0.486258
ZBP1	HNSC	-0.317198	1.50777e-13
AIM2	KICH	-0.395887	0.00109743
CASP1	KICH	0.103234	0.41223
CASP4	KICH	-0.247946	0.0466832
CASP5	KICH	-0.254608	0.0406827
CASP6	KICH	-0.00773601	0.951229
CASP8	KICH	-0.102928	0.413623
CTSG	KICH	-0.232082	0.062845
DDX3X	KICH	0.0558129	0.658051
DFNA5	KICH	-0.338811	0.00599431
DHX9	KICH	0.334834	0.00664169
GLTPD1	KICH	-0.24611	0.0483728
GPX4	KICH	-0.152448	0.224803
GSDMA	KICH	-0.0576542	0.648258
GSDMB	KICH	0.100743	0.423649
GSDMD	KICH	-0.446547	0.000223504
GZMA	KICH	0.00314685	0.980233
GZMB	KICH	-0.162281	0.196033
IL18	KICH	-0.662413	2.41948e-09
IL1B	KICH	-0.334003	0.00678438
NLRC4	KICH	-0.147465	0.240459
NLRP1	KICH	-0.570717	1.13163e-06
NLRP3	KICH	-0.259222	0.0373412
NLRP9	KICH	0.279458	0.0244809
PRF1	KICH	-0.301792	0.0148615
PYCARD	KICH	-0.36403	0.00303816
SFRS2IP	KICH	0.0399913	0.751245
ZBP1	KICH	-0.344366	0.00497013
AIM2	KIRC	-0.710241	0
CASP1	KIRC	-0.000857001	0.987967
CASP4	KIRC	-0.23708	2.32301e-05
CASP5	KIRC	-0.278793	5.60739e-07
CASP6	KIRC	-0.0189386	0.738976
CASP8	KIRC	-0.331885	2.32848e-09
CTSG	KIRC	0.0098359	0.862617
DDX3X	KIRC	0.255159	5.38627e-06
DFNA5	KIRC	-0.0307955	0.587692
DHX9	KIRC	0.211594	0.000171889
GLTPD1	KIRC	-0.0741174	0.19154
GPX4	KIRC	-0.155529	0.00595098
GSDMA	KIRC	0.0497838	0.380828
GSDMB	KIRC	0.102036	0.0719089
GSDMD	KIRC	-0.216583	0.000119418
GZMA	KIRC	-0.359059	8.55225e-11
GZMB	KIRC	-0.134288	0.0176331
IL18	KIRC	-0.290417	2.01233e-07
IL1B	KIRC	-0.194008	0.000569164
NLRC4	KIRC	0.0312833	0.581983
NLRP1	KIRC	-0.370739	1.85142e-11
NLRP3	KIRC	-0.149627	0.00811503
NLRP9	KIRC	-0.0508093	0.371083
PRF1	KIRC	-0.51233	0
PYCARD	KIRC	-0.455743	2.0882e-17
SFRS2IP	KIRC	0.0989522	0.0809695
ZBP1	KIRC	-0.467551	0
AIM2	KIRP	-0.590947	6.59583e-27
CASP1	KIRP	0.110567	0.0691895
CASP4	KIRP	-0.346686	5.73063e-09
CASP5	KIRP	-0.320453	6.89675e-08
CASP6	KIRP	0.0202807	0.739464
CASP8	KIRP	-0.331535	2.7381e-08
CTSG	KIRP	-0.0476848	0.434328
DDX3X	KIRP	0.0580228	0.341096
DFNA5	KIRP	-0.330604	3.00613e-08
DHX9	KIRP	0.126403	0.0376217
GLTPD1	KIRP	-0.121789	0.0452182
GPX4	KIRP	-0.107032	0.0786079
GSDMA	KIRP	-0.0618544	0.310336
GSDMB	KIRP	-0.0342631	0.574163
GSDMD	KIRP	-0.19613	0.00119573
GZMA	KIRP	-0.551017	0
GZMB	KIRP	-0.141658	0.0197174
IL18	KIRP	-0.28359	2.30809e-06
IL1B	KIRP	-0.410534	2.55734e-12
NLRC4	KIRP	-0.204761	0.00071231
NLRP1	KIRP	-0.671814	0
NLRP3	KIRP	-0.088049	0.148216
NLRP9	KIRP	-0.00822662	0.892767
PRF1	KIRP	-0.685442	0
PYCARD	KIRP	-0.513206	0
SFRS2IP	KIRP	0.122702	0.043568
ZBP1	KIRP	-0.550505	7.1198e-23
AIM2	LAML	-0.476203	4.42082e-08
CASP1	LAML	-0.154117	0.090091
CASP4	LAML	0.0130097	0.886764
CASP5	LAML	-0.292213	0.00109095
CASP6	LAML	0.048222	0.597404
CASP8	LAML	-0.0454529	0.618638
CTSG	LAML	-0.705149	0
DDX3X	LAML	0.0488168	0.592887
DFNA5	LAML	-0.130336	0.15246
DHX9	LAML	0.106718	0.24166
GLTPD1	LAML	0.0292742	0.748579
GPX4	LAML	-0.0619752	0.497157
GSDMA	LAML	-0.193423	0.0327912
GSDMB	LAML	0.0372182	0.683612
GSDMD	LAML	-0.0210495	0.81799
GZMA	LAML	-0.0645593	0.479365
GZMB	LAML	-0.368709	3.33446e-05
IL18	LAML	-0.40747	3.90834e-06
IL1B	LAML	0.0174509	0.848503
NLRC4	LAML	-0.50367	5.3506e-09
NLRP1	LAML	-0.419723	1.87983e-06
NLRP3	LAML	-0.476097	4.45488e-08
NLRP9	LAML	0.00496662	0.956701
PRF1	LAML	-0.226339	0.0123272
PYCARD	LAML	-0.251671	0.00527929
SFRS2IP	LAML	0.174142	0.055163
ZBP1	LAML	0.320093	0.000348211
AIM2	LGG	-0.118961	0.0062049
CASP1	LGG	-0.0496196	0.254957
CASP4	LGG	-0.470357	2.02201e-30
CASP5	LGG	-0.224647	1.82258e-07
CASP6	LGG	-0.542577	9.49231e-42
CASP8	LGG	-0.329134	8.33945e-15
CTSG	LGG	-0.0720702	0.0980717
DDX3X	LGG	0.138021	0.00147685
DFNA5	LGG	-0.0272026	0.532823
DHX9	LGG	0.0801339	0.065778
GLTPD1	LGG	-0.259319	1.68393e-09
GPX4	LGG	-0.0170493	0.695806
GSDMA	LGG	0.0366581	0.400557
GSDMB	LGG	-0.123628	0.00444203
GSDMD	LGG	-0.352655	6.59401e-17
GZMA	LGG	-0.302877	1.15386e-12
GZMB	LGG	-0.226516	1.43156e-07
IL18	LGG	-0.33296	5.20138e-15
IL1B	LGG	-0.167956	0.000105417
NLRC4	LGG	-0.0995375	0.0222033
NLRP1	LGG	-0.546057	2.28927e-42
NLRP3	LGG	-0.414126	0
NLRP9	LGG	-0.109617	0.0117209
PRF1	LGG	-0.346063	2.66913e-16
PYCARD	LGG	-0.422783	0
SFRS2IP	LGG	0.0710841	0.102768
ZBP1	LGG	-0.35474	4.20887e-17
AIM2	LIHC	-0.310434	1.04407e-09
CASP1	LIHC	0.209056	5.0667e-05
CASP4	LIHC	-0.0257669	0.621122
CASP5	LIHC	0.0716543	0.169006
CASP6	LIHC	0.0421229	0.419167
CASP8	LIHC	-0.237743	4.01916e-06
CTSG	LIHC	0.126583	0.0148323
DDX3X	LIHC	0.145609	0.00504575
DFNA5	LIHC	-0.0860315	0.0984571
DHX9	LIHC	0.0682594	0.190077
GLTPD1	LIHC	-0.325565	1.78133e-10
GPX4	LIHC	-0.145131	0.00519299
GSDMA	LIHC	0.0932516	0.0732025
GSDMB	LIHC	-0.214966	3.18108e-05
GSDMD	LIHC	0.0778994	0.134704
GZMA	LIHC	-0.135163	0.00928298
GZMB	LIHC	0.164194	0.00152868
IL18	LIHC	-0.362976	7.94986e-13
IL1B	LIHC	-0.418827	3.78891e-17
NLRC4	LIHC	-0.000842325	0.987112
NLRP1	LIHC	-0.121099	0.0198019
NLRP3	LIHC	0.265201	2.25511e-07
NLRP9	LIHC	0.0788898	0.129848
PRF1	LIHC	-0.176933	0.000640113
PYCARD	LIHC	-0.609399	0
SFRS2IP	LIHC	0.00906634	0.861952
ZBP1	LIHC	0.137654	0.0080133
AIM2	LUAD	-0.653668	0
CASP1	LUAD	0.0381863	0.41682
CASP4	LUAD	0.0421896	0.369651
CASP5	LUAD	-0.199045	1.93525e-05
CASP6	LUAD	-0.108248	0.0211006
CASP8	LUAD	-0.10839	0.0208918
CTSG	LUAD	0.315692	5.78564e-12
DDX3X	LUAD	0.194933	2.98998e-05
DFNA5	LUAD	-0.0181216	0.700064
DHX9	LUAD	0.103384	0.027619
GLTPD1	LUAD	-0.0484612	0.302729
GPX4	LUAD	-0.168674	0.000311941
GSDMA	LUAD	-0.0098032	0.834988
GSDMB	LUAD	-0.177405	0.000148221
GSDMD	LUAD	-0.212501	4.93303e-06
GZMA	LUAD	-0.194411	3.14244e-05
GZMB	LUAD	-0.363533	1.3749e-15
IL18	LUAD	-0.0976832	0.0375045
IL1B	LUAD	-0.263098	1.43415e-08
NLRC4	LUAD	0.00926652	0.843843
NLRP1	LUAD	-0.403943	0
NLRP3	LUAD	0.205466	1.01935e-05
NLRP9	LUAD	0.0758846	0.106361
PRF1	LUAD	-0.529901	0
PYCARD	LUAD	-0.419831	8.23172e-21
SFRS2IP	LUAD	0.065235	0.165192
ZBP1	LUAD	-0.195567	2.81416e-05
AIM2	LUSC	-0.738556	0
CASP1	LUSC	0.127501	0.0149762
CASP4	LUSC	-0.292967	1.43949e-08
CASP5	LUSC	0.036555	0.486893
CASP6	LUSC	-0.0359237	0.494273
CASP8	LUSC	-0.236372	5.141e-06
CTSG	LUSC	0.0321039	0.541495
DDX3X	LUSC	0.241393	3.40961e-06
DFNA5	LUSC	0.0529866	0.313224
DHX9	LUSC	0.134154	0.0104447
GLTPD1	LUSC	-0.265404	3.07104e-07
GPX4	LUSC	-0.0818035	0.119244
GSDMA	LUSC	0.0683065	0.193518
GSDMB	LUSC	-0.231499	8.59017e-06
GSDMD	LUSC	-0.205225	8.28943e-05
GZMA	LUSC	-0.0981855	0.0613207
GZMB	LUSC	-0.0338648	0.519358
IL18	LUSC	-0.403786	0
IL1B	LUSC	-0.0788736	0.133057
NLRC4	LUSC	0.259788	5.50814e-07
NLRP1	LUSC	-0.159937	0.00223263
NLRP3	LUSC	0.278888	7.15621e-08
NLRP9	LUSC	-0.0197763	0.706882
PRF1	LUSC	-0.458145	0
PYCARD	LUSC	-0.372441	2.72395e-13
SFRS2IP	LUSC	0.0454756	0.386994
ZBP1	LUSC	-0.172712	0.000951985
AIM2	MESO	-0.630659	0
CASP1	MESO	0.00315302	0.976895
CASP4	MESO	0.0230918	0.831592
CASP5	MESO	-0.236243	0.027599
CASP6	MESO	-0.0913283	0.399473
CASP8	MESO	-0.246811	0.0214172
CTSG	MESO	0.154733	0.152427
DDX3X	MESO	0.0933331	0.389171
DFNA5	MESO	-0.413684	7.89443e-05
DHX9	MESO	-0.0371437	0.732219
GLTPD1	MESO	-0.502296	1.02966e-06
GPX4	MESO	0.0759824	0.483532
GSDMA	MESO	-0.0106437	0.921957
GSDMB	MESO	-0.00986003	0.927692
GSDMD	MESO	-0.034665	0.74948
GZMA	MESO	0.047751	0.659944
GZMB	MESO	0.232704	0.030301
IL18	MESO	-0.470839	5.46334e-06
IL1B	MESO	-0.201465	0.0614381
NLRC4	MESO	0.0396406	0.714965
NLRP1	MESO	-0.631953	0
NLRP3	MESO	-0.115422	0.286479
NLRP9	MESO	-0.034539	0.750793
PRF1	MESO	-0.587774	3.45332e-09
PYCARD	MESO	-0.247448	0.0210749
SFRS2IP	MESO	-0.122038	0.259609
ZBP1	MESO	-0.293614	0.00594335
AIM2	OV	-0.117156	0.764045
CASP1	OV	0.266667	0.493331
CASP4	OV	-0.516667	0.1618
CASP5	OV	-0.516667	0.1618
CASP6	OV	-0.05	0.911618
CASP8	OV	-0.816667	0.0107694
CTSG	OV	-0.565752	0.112342
DDX3X	OV	0.316667	0.41008
DFNA5	OV	0.466667	0.212522
DHX9	OV	0.333333	0.385323
GLTPD1	OV	-0.383333	0.3125
GPX4	OV	-0.366667	0.33626
GSDMA	OV	0.266667	0.493331
GSDMB	OV	-0.133333	0.743541
GSDMD	OV	-0.616667	0.0857253
GZMA	OV	-0.45	0.229817
GZMB	OV	-0.828459	0.00579537
IL18	OV	-0.733333	0.0311232
IL1B	OV	-0.366667	0.33626
NLRC4	OV	-0.333333	0.385323
NLRP1	OV	-0.4	0.291193
NLRP3	OV	-0.233333	0.551709
NLRP9	OV	0.383333	0.3125
PRF1	OV	-0.683333	0.0503197
PYCARD	OV	0.466667	0.212522
SFRS2IP	OV	-0.483333	0.1938
ZBP1	OV	0.566667	0.120574
AIM2	PAAD	-0.530588	2.58293e-14
CASP1	PAAD	0.00413116	0.956321
CASP4	PAAD	-0.13403	0.0745056
CASP5	PAAD	-0.113767	0.130518
CASP6	PAAD	0.111054	0.139901
CASP8	PAAD	-0.459334	1.62742e-10
CTSG	PAAD	-0.12118	0.107116
DDX3X	PAAD	0.343089	2.75594e-06
DFNA5	PAAD	-0.511559	0
DHX9	PAAD	0.199282	0.00774405
GLTPD1	PAAD	-0.231999	0.00187772
GPX4	PAAD	-0.0445151	0.554833
GSDMA	PAAD	0.116942	0.120054
GSDMB	PAAD	-0.619695	0
GSDMD	PAAD	-0.185402	0.0133252
GZMA	PAAD	-0.176657	0.0184353
GZMB	PAAD	0.179721	0.0164783
IL18	PAAD	-0.269636	0.000286663
IL1B	PAAD	-0.0566032	0.45261
NLRC4	PAAD	-0.0445406	0.554606
NLRP1	PAAD	-0.437779	1.45698e-09
NLRP3	PAAD	-0.216775	0.00372026
NLRP9	PAAD	0.103445	0.169413
PRF1	PAAD	-0.252241	0.000707047
PYCARD	PAAD	-0.382104	1.78383e-07
SFRS2IP	PAAD	0.107933	0.151435
ZBP1	PAAD	-0.317076	1.78807e-05
AIM2	PCPG	-0.225769	0.00211927
CASP1	PCPG	0.245389	0.000840677
CASP4	PCPG	-0.192643	0.00907241
CASP5	PCPG	0.224632	0.00223478
CASP6	PCPG	0.0312811	0.67394
CASP8	PCPG	-0.182149	0.0136907
CTSG	PCPG	0.0553953	0.456386
DDX3X	PCPG	0.221358	0.00265306
DFNA5	PCPG	-0.0279327	0.707144
DHX9	PCPG	-0.123227	0.0965131
GLTPD1	PCPG	-0.30978	2.17404e-05
GPX4	PCPG	-0.0292975	0.693539
GSDMA	PCPG	0.128253	0.0835868
GSDMB	PCPG	0.202966	0.00593503
GSDMD	PCPG	0.214944	0.00353867
GZMA	PCPG	-0.0384694	0.604817
GZMB	PCPG	0.252151	0.000574289
IL18	PCPG	-0.0958484	0.196617
IL1B	PCPG	-0.0326498	0.660542
NLRC4	PCPG	0.0405587	0.585335
NLRP1	PCPG	-0.521722	0
NLRP3	PCPG	0.163562	0.0270393
NLRP9	PCPG	0.0286259	0.700222
PRF1	PCPG	-0.189938	0.0101065
PYCARD	PCPG	-0.177338	0.0164241
SFRS2IP	PCPG	0.0843405	0.256054
ZBP1	PCPG	-0.0882333	0.234937
AIM2	PRAD	-0.177384	7.24533e-05
CASP1	PRAD	0.353722	4.90987e-16
CASP4	PRAD	0.104012	0.0206744
CASP5	PRAD	0.13555	0.00251001
CASP6	PRAD	-0.0957694	0.0331513
CASP8	PRAD	-0.320247	2.87428e-13
CTSG	PRAD	-0.0892207	0.0472585
DDX3X	PRAD	0.0802378	0.0744982
DFNA5	PRAD	-0.599937	1.02704e-49
DHX9	PRAD	0.0307068	0.495349
GLTPD1	PRAD	-0.0913348	0.0422366
GPX4	PRAD	-0.17366	0.000102974
GSDMA	PRAD	0.0886602	0.0486711
GSDMB	PRAD	-0.213535	1.6328e-06
GSDMD	PRAD	-0.383467	0
GZMA	PRAD	-0.166893	0.000191522
GZMB	PRAD	-0.0976164	0.0298915
IL18	PRAD	-0.310899	1.48712e-12
IL1B	PRAD	-0.279929	2.30592e-10
NLRC4	PRAD	-0.0101333	0.822066
NLRP1	PRAD	-0.582276	2.8898e-46
NLRP3	PRAD	-0.225106	4.17643e-07
NLRP9	PRAD	0.176358	7.98789e-05
PRF1	PRAD	-0.421356	1.00531e-22
PYCARD	PRAD	-0.572173	0
SFRS2IP	PRAD	-0.0469122	0.297455
ZBP1	PRAD	-0.2867	8.06001e-11
AIM2	READ	-0.500314	4.16886e-07
CASP1	READ	-0.0403352	0.699022
CASP4	READ	0.0497273	0.633531
CASP5	READ	-0.396525	8.68607e-05
CASP6	READ	0.0915724	0.379404
CASP8	READ	-0.108131	0.298988
CTSG	READ	-0.00122835	0.990625
DDX3X	READ	0.262464	0.0107881
DFNA5	READ	-0.0861973	0.408098
DHX9	READ	-0.0906332	0.384327
GLTPD1	READ	-0.123939	0.233543
GPX4	READ	-0.0124336	0.905193
GSDMA	READ	-0.184944	0.0743984
GSDMB	READ	-0.384359	0.000146927
GSDMD	READ	0.0463317	0.656916
GZMA	READ	0.0878012	0.399405
GZMB	READ	0.359173	0.000410904
IL18	READ	-0.102019	0.327255
IL1B	READ	-0.222165	0.0315849
NLRC4	READ	-0.147708	0.155166
NLRP1	READ	0.0147022	0.887989
NLRP3	READ	-0.12508	0.22924
NLRP9	READ	-0.000989777	0.992486
PRF1	READ	-0.120485	0.246905
PYCARD	READ	-0.526352	8.25822e-08
SFRS2IP	READ	-0.0846223	0.416741
ZBP1	READ	-0.341531	0.000806539
AIM2	SARC	-0.749299	6.61043e-48
CASP1	SARC	0.0816295	0.190224
CASP4	SARC	-0.189673	0.00226085
CASP5	SARC	-0.166474	0.00725399
CASP6	SARC	-0.0327605	0.599479
CASP8	SARC	-0.225771	0.000257773
CTSG	SARC	0.0106766	0.864225
DDX3X	SARC	0.0287593	0.644807
DFNA5	SARC	-0.169383	0.00633957
DHX9	SARC	0.0231398	0.710719
GLTPD1	SARC	-0.30598	5.85368e-07
GPX4	SARC	0.143582	0.0208029
GSDMA	SARC	-0.0606464	0.330958
GSDMB	SARC	0.0369102	0.55405
GSDMD	SARC	-0.045343	0.467236
GZMA	SARC	-0.293109	1.7691e-06
GZMB	SARC	0.270361	1.10397e-05
IL18	SARC	-0.493606	0
IL1B	SARC	-0.271176	9.58756e-06
NLRC4	SARC	-0.0658305	0.291005
NLRP1	SARC	-0.571468	0
NLRP3	SARC	-0.0607352	0.330021
NLRP9	SARC	0.113175	0.069
PRF1	SARC	-0.695849	8.04328e-39
PYCARD	SARC	-0.150134	0.0155967
SFRS2IP	SARC	-0.0102686	0.869281
ZBP1	SARC	-0.23535	0.000131771
AIM2	SKCM	-0.807407	9.05109e-110
CASP1	SKCM	-0.0296212	0.520892
CASP4	SKCM	-0.312863	4.6056e-12
CASP5	SKCM	-0.270648	2.28286e-09
CASP6	SKCM	0.0246114	0.593785
CASP8	SKCM	-0.598552	0
CTSG	SKCM	0.0207742	0.652579
DDX3X	SKCM	0.145267	0.00155386
DFNA5	SKCM	-0.116942	0.0110383
DHX9	SKCM	0.193776	2.24552e-05
GLTPD1	SKCM	-0.223389	1.01116e-06
GPX4	SKCM	-0.131512	0.00423477
GSDMA	SKCM	0.0251782	0.585309
GSDMB	SKCM	0.012791	0.781574
GSDMD	SKCM	-0.250414	3.90494e-08
GZMA	SKCM	-0.256448	1.79157e-08
GZMB	SKCM	-0.130633	0.00447273
IL18	SKCM	-0.293981	7.29499e-11
IL1B	SKCM	0.00702361	0.879038
NLRC4	SKCM	-0.0558497	0.225859
NLRP1	SKCM	-0.475075	6.02455e-28
NLRP3	SKCM	0.0517618	0.261619
NLRP9	SKCM	0.0269166	0.559668
PRF1	SKCM	-0.591251	7.8167e-46
PYCARD	SKCM	-0.511949	0
SFRS2IP	SKCM	0.0963074	0.03647
ZBP1	SKCM	-0.267616	3.48882e-09
AIM2	STAD	-0.491102	0
CASP1	STAD	0.0830785	0.110598
CASP4	STAD	-0.0206286	0.692341
CASP5	STAD	-0.361657	7.10145e-13
CASP6	STAD	-0.0386872	0.457956
CASP8	STAD	-0.430044	0
CTSG	STAD	0.143396	0.005723
DDX3X	STAD	0.0701961	0.17787
DFNA5	STAD	-0.451952	0
DHX9	STAD	-0.0374456	0.472698
GLTPD1	STAD	-0.0825113	0.11306
GPX4	STAD	0.0772148	0.138222
GSDMA	STAD	-0.0632948	0.224519
GSDMB	STAD	-0.641156	0
GSDMD	STAD	-0.143392	0.00572439
GZMA	STAD	-0.0982946	0.0589282
GZMB	STAD	-0.00379941	0.94191
IL18	STAD	-0.285343	2.6731e-08
IL1B	STAD	-0.131578	0.0113418
NLRC4	STAD	0.149253	0.00401016
NLRP1	STAD	-0.208325	5.59329e-05
NLRP3	STAD	0.065737	0.207003
NLRP9	STAD	0.0484487	0.352723
PRF1	STAD	-0.110874	0.0330467
PYCARD	STAD	-0.293629	1.01138e-08
SFRS2IP	STAD	-0.261625	3.66157e-07
ZBP1	STAD	-0.19121	0.000221348
AIM2	TGCT	-0.607599	0
CASP1	TGCT	0.160614	0.0459794
CASP4	TGCT	-0.603107	0
CASP5	TGCT	-0.175507	0.0289373
CASP6	TGCT	0.112544	0.163241
CASP8	TGCT	-0.676304	0
CTSG	TGCT	0.585337	1.25683e-15
DDX3X	TGCT	0.230386	0.00400357
DFNA5	TGCT	-0.00597467	0.94113
DHX9	TGCT	0.0179079	0.82478
GLTPD1	TGCT	-0.221875	0.0056152
GPX4	TGCT	0.181576	0.0238714
GSDMA	TGCT	0.148802	0.0646196
GSDMB	TGCT	-0.104022	0.197496
GSDMD	TGCT	0.0136638	0.865859
GZMA	TGCT	-0.597976	0
GZMB	TGCT	-0.0101769	0.899885
IL18	TGCT	-0.372057	2.23238e-06
IL1B	TGCT	-0.165905	0.0392059
NLRC4	TGCT	0.16067	0.0458112
NLRP1	TGCT	-0.486046	2.02132e-10
NLRP3	TGCT	0.0483001	0.550233
NLRP9	TGCT	-0.784793	0
PRF1	TGCT	-0.522051	3.25471e-12
PYCARD	TGCT	-0.422539	5.89362e-08
SFRS2IP	TGCT	-0.0148336	0.854496
ZBP1	TGCT	-0.553285	0
AIM2	THCA	-0.621582	1.24817e-55
CASP1	THCA	-0.0699948	0.114748
CASP4	THCA	-0.727045	7.80911e-85
CASP5	THCA	-0.0209429	0.637367
CASP6	THCA	0.0466412	0.2936
CASP8	THCA	-0.600719	3.07011e-51
CTSG	THCA	-0.280938	1.09597e-10
DDX3X	THCA	0.319251	1.59609e-13
DFNA5	THCA	-0.0892861	0.0440935
DHX9	THCA	0.256812	4.71101e-09
GLTPD1	THCA	-0.0483342	0.276306
GPX4	THCA	-0.132871	0.00266749
GSDMA	THCA	-0.0151076	0.733837
GSDMB	THCA	-0.057693	0.193774
GSDMD	THCA	-0.179533	4.62831e-05
GZMA	THCA	-0.343565	1.92725e-15
GZMB	THCA	-0.27596	2.38841e-10
IL18	THCA	-0.253627	7.35908e-09
IL1B	THCA	-0.274509	3.54544e-10
NLRC4	THCA	-0.0171485	0.699427
NLRP1	THCA	-0.670502	0
NLRP3	THCA	-0.324473	6.07342e-14
NLRP9	THCA	0.0230135	0.604458
PRF1	THCA	-0.622938	0
PYCARD	THCA	-0.395475	0
SFRS2IP	THCA	0.0899384	0.0425373
ZBP1	THCA	0.0352484	0.427468
AIM2	THYM	-0.443677	5.17844e-07
CASP1	THYM	-0.30191	0.000846334
CASP4	THYM	-0.340419	0.000155279
CASP5	THYM	-0.390113	1.05997e-05
CASP6	THYM	-0.0445031	0.628892
CASP8	THYM	-0.400201	7.12453e-06
CTSG	THYM	0.341419	0.000135503
DDX3X	THYM	0.240524	0.0082742
DFNA5	THYM	0.0475241	0.605768
DHX9	THYM	-0.0873255	0.342431
GLTPD1	THYM	0.0940274	0.306558
GPX4	THYM	-0.0860338	0.34964
GSDMA	THYM	-0.0137094	0.881858
GSDMB	THYM	0.184825	0.0434158
GSDMD	THYM	0.156455	0.0879231
GZMA	THYM	0.246691	0.00672812
GZMB	THYM	-0.163129	0.0750782
IL18	THYM	0.0648795	0.480884
IL1B	THYM	-0.00623654	0.946049
NLRC4	THYM	-0.454233	2.59744e-07
NLRP1	THYM	-0.412987	3.41357e-06
NLRP3	THYM	0.225578	0.0133928
NLRP9	THYM	-0.112809	0.21992
PRF1	THYM	-0.362581	5.29453e-05
PYCARD	THYM	0.00646573	0.944068
SFRS2IP	THYM	-0.0587993	0.523523
ZBP1	THYM	0.190847	0.0369417
AIM2	UCEC	-0.399102	2.05555e-17
CASP1	UCEC	0.107122	0.0285761
CASP4	UCEC	-0.20966	1.54759e-05
CASP5	UCEC	-0.0293041	0.550202
CASP6	UCEC	-0.0776872	0.112724
CASP8	UCEC	-0.23542	1.2161e-06
CTSG	UCEC	0.012218	0.803315
DDX3X	UCEC	-0.0192546	0.694675
DFNA5	UCEC	0.0681283	0.164365
DHX9	UCEC	0.0739271	0.131303
GLTPD1	UCEC	-0.132101	0.00683875
GPX4	UCEC	0.0650395	0.184379
GSDMA	UCEC	-0.0175902	0.719908
GSDMB	UCEC	-0.181611	0.000189197
GSDMD	UCEC	-0.102097	0.0369643
GZMA	UCEC	-0.133443	0.00632302
GZMB	UCEC	-0.248639	2.61476e-07
IL18	UCEC	-0.196396	5.45991e-05
IL1B	UCEC	-0.0583018	0.234166
NLRC4	UCEC	0.0552412	0.25979
NLRP1	UCEC	-0.253424	1.66411e-07
NLRP3	UCEC	0.0385081	0.432159
NLRP9	UCEC	0.110772	0.0235169
PRF1	UCEC	-0.484218	5.86534e-26
PYCARD	UCEC	-0.412	1.47362e-18
SFRS2IP	UCEC	-0.0388831	0.427844
ZBP1	UCEC	-0.0125146	0.798642
AIM2	UCS	-0.0960931	0.477046
CASP1	UCS	0.175266	0.191711
CASP4	UCS	-0.356948	0.00669268
CASP5	UCS	0.093401	0.489533
CASP6	UCS	-0.22874	0.0870607
CASP8	UCS	-0.658543	7.09604e-08
CTSG	UCS	0.166787	0.214966
DDX3X	UCS	0.288372	0.0299609
DFNA5	UCS	0.141626	0.292454
DHX9	UCS	0.0832901	0.536911
GLTPD1	UCS	-0.288242	0.0300373
GPX4	UCS	0.335105	0.0111598
GSDMA	UCS	0.0580443	0.668012
GSDMB	UCS	0.116088	0.388797
GSDMD	UCS	-0.417488	0.00135234
GZMA	UCS	0.0885403	0.511476
GZMB	UCS	-0.00693544	0.959221
IL18	UCS	-0.0908737	0.500373
IL1B	UCS	-0.0299456	0.824622
NLRC4	UCS	0.197304	0.141006
NLRP1	UCS	-0.42008	0.00125478
NLRP3	UCS	0.0323438	0.810813
NLRP9	UCS	-0.0763596	0.572376
PRF1	UCS	-0.353578	0.00725778
PYCARD	UCS	-0.185118	0.167624
SFRS2IP	UCS	-0.0634561	0.63826
ZBP1	UCS	0.155756	0.246562
AIM2	UVM	-0.433499	5.90031e-05
CASP1	UVM	-0.14932	0.185809
CASP4	UVM	-0.147797	0.190377
CASP5	UVM	-0.437807	4.88171e-05
CASP6	UVM	0.0286685	0.800341
CASP8	UVM	-0.31519	0.0045646
CTSG	UVM	-0.0305501	0.787921
DDX3X	UVM	0.0878575	0.437586
DFNA5	UVM	-0.525692	8.34264e-07
DHX9	UVM	-0.0882091	0.435748
GLTPD1	UVM	-0.216831	0.0535362
GPX4	UVM	-0.065143	0.565173
GSDMA	UVM	0.0212532	0.851563
GSDMB	UVM	0.2452	0.0283647
GSDMD	UVM	0.138584	0.219741
GZMA	UVM	-0.266422	0.0169037
GZMB	UVM	-0.218242	0.0517979
IL18	UVM	-0.258158	0.0210249
IL1B	UVM	-0.21028	0.06118
NLRC4	UVM	-0.359402	0.00105989
NLRP1	UVM	-0.461322	2.06696e-05
NLRP3	UVM	-0.277614	0.0128939
NLRP9	UVM	-0.0294681	0.795266
PRF1	UVM	-0.714018	0
PYCARD	UVM	-0.539451	3.87804e-07
SFRS2IP	UVM	0.0588373	0.603472
ZBP1	UVM	-0.415209	0.000128297

## Sheet: Table S7
Table S7: Survival signifiicance of PRGs' mehtylation.
Gene	Tumor	HR	cox-pValue	logrank-pValue	tag
AIM2	ACC	1.19229	0.63692	0.638194	cg00490406
APIP	ACC	0.480616	0.0611347	0.0554722	cg22717608
CASP1	ACC	1.61761	0.209773	0.206266	cg21002651
CASP4	ACC	0.749396	0.440068	0.438352	cg08469834
CASP5	ACC	0.370591	0.0170413	0.0130429	cg11905407
CASP6	ACC	2.18581	0.0466136	0.0416077	cg03797115
CASP8	ACC	0.751604	0.444958	0.443239	cg25095814
CTSG	ACC	1.45066	0.321047	0.319531	cg24777950
DDX3X	ACC	1.79759	0.12589	0.120405	cg21616821
DHX9	ACC	0.516085	0.0844547	0.0788763	ch.1.3571010R
GPX4	ACC	1.85617	0.107785	0.102797	cg14894245
GSDMA	ACC	2.46861	0.0212068	0.0171922	cg04756853
GSDMB	ACC	1.50813	0.284043	0.281671	cg21499348
GSDMC	ACC	1.25034	0.548522	0.547602	cg05316065
GSDMD	ACC	0.6925	0.326499	0.32362	cg23101464
GSDME	ACC	3.90941	0.00133852	0.000597391	cg00473134
GZMA	ACC	2.36501	0.0267462	0.0228048	cg26357596
GZMB	ACC	1.1136	0.772552	0.772454	cg08766149
IL18	ACC	2.1477	0.0488139	0.0440941	cg26534425
IL1B	ACC	3.72019	0.00146303	0.000729675	cg01290568
NAIP	ACC	3.44246	0.00242761	0.00133119	cg27059340
NLRC4	ACC	1.00617	0.98682	0.986937	cg22713339
NLRP1	ACC	1.16425	0.68282	0.684365	cg00268086
NLRP3	ACC	0.947604	0.885002	0.882803	cg21991396
NLRP9	ACC	1.124	0.755022	0.754829	cg12766231
PJVK	ACC	1.2008	0.624671	0.625892	cg25102782
PRF1	ACC	2.28617	0.0346538	0.0299699	cg23364656
PYCARD	ACC	1.33777	0.438013	0.436253	cg09866102
ZBP1	ACC	1.62719	0.204023	0.199421	cg07912689
AIM2	BLCA	1.32372	0.0615225	0.060598	cg00490406
APIP	BLCA	1.05993	0.697494	0.698298	cg22717608
CASP1	BLCA	1.02657	0.860479	0.859422	cg21002651
CASP4	BLCA	1.07648	0.621298	0.62015	cg16669455
CASP5	BLCA	0.979522	0.890294	0.888526	cg14758526
CASP6	BLCA	1.02282	0.879962	0.881341	cg27274728
CASP8	BLCA	1.30765	0.0735297	0.0723899	cg26799474
CTSG	BLCA	0.996875	0.983281	0.98394	cg24777950
DDX3X	BLCA	0.931947	0.637071	0.636676	cg09523866
DHX9	BLCA	1.06657	0.666122	0.664851	cg26546113
GPX4	BLCA	1.26746	0.113052	0.112574	cg24783234
GSDMA	BLCA	1.09294	0.55425	0.553913	cg26162295
GSDMB	BLCA	1.34962	0.0464996	0.045611	cg16822095
GSDMC	BLCA	1.38597	0.031646	0.0308034	cg05316065
GSDMD	BLCA	1.06764	0.661225	0.660611	cg23101464
GSDME	BLCA	0.869886	0.350923	0.350704	cg24805239
GZMA	BLCA	1.30126	0.0793171	0.0787366	cg26357596
GZMB	BLCA	1.41038	0.0224575	0.0217186	cg03875678
IL18	BLCA	1.08137	0.601656	0.600119	cg09122223
IL1B	BLCA	0.974916	0.864739	0.863807	cg01290568
NAIP	BLCA	1.04366	0.775144	0.774354	cg27059340
NLRC4	BLCA	0.958091	0.774106	0.774016	cg22713339
NLRP1	BLCA	1.28862	0.0910468	0.0899124	cg07442907
NLRP3	BLCA	0.9085	0.520154	0.520099	cg26112639
NLRP9	BLCA	1.14112	0.377703	0.376784	cg27637326
PJVK	BLCA	0.917486	0.564945	0.564304	cg03724445
PRF1	BLCA	1.0899	0.564122	0.564772	cg19880751
PYCARD	BLCA	0.931245	0.63368	0.635398	cg05214748
ZBP1	BLCA	1.80348	0.000103682	8.1624e-05	cg07912689
AIM2	BRCA	0.983808	0.937544	0.937263	cg00490406
APIP	BRCA	0.832106	0.379662	0.379174	cg22717608
CASP1	BRCA	0.810629	0.313905	0.312848	cg21002651
CASP4	BRCA	0.745063	0.162165	0.160806	cg08469834
CASP5	BRCA	0.633123	0.0335409	0.0320938	cg10825847
CASP6	BRCA	1.01091	0.958984	0.958681	cg27274728
CASP8	BRCA	0.878132	0.533728	0.533422	cg26799474
CTSG	BRCA	0.771863	0.216157	0.214878	cg01932691
DDX3X	BRCA	0.83009	0.373202	0.372296	cg01411845
DHX9	BRCA	0.806303	0.301515	0.300769	cg03763387
GPX4	BRCA	1.07589	0.727147	0.727043	cg18061485
GSDMA	BRCA	0.898311	0.606668	0.606505	cg08995595
GSDMB	BRCA	1.18646	0.418013	0.417428	cg13212159
GSDMC	BRCA	0.58285	0.0122219	0.0112071	cg26073844
GSDMD	BRCA	0.761124	0.189926	0.188568	cg10074813
GSDME	BRCA	1.34147	0.165644	0.164248	cg04770504
GZMA	BRCA	1.13861	0.53299	0.532694	cg26357596
GZMB	BRCA	0.928095	0.720014	0.720213	cg03875678
IL18	BRCA	0.842771	0.413771	0.413001	cg26534425
IL1B	BRCA	1.02062	0.921949	0.921946	cg01290568
NLRC4	BRCA	0.877681	0.532731	0.532461	cg21028608
NLRP1	BRCA	0.709722	0.1031	0.101415	cg22642477
NLRP3	BRCA	1.04997	0.814993	0.815225	cg03505654
NLRP9	BRCA	0.832204	0.377406	0.376747	cg27637326
PJVK	BRCA	0.552029	0.00614115	0.00542549	cg23246789
PRF1	BRCA	1.04313	0.83977	0.839766	cg19880751
PYCARD	BRCA	1.09885	0.652707	0.652802	cg09055507
ZBP1	BRCA	0.979477	0.920861	0.920578	cg07912689
AIM2	CESC	0.912602	0.698524	0.699404	cg00490406
APIP	CESC	1.97998	0.00491322	0.00413669	cg22717608
CASP1	CESC	1.16212	0.524463	0.524038	cg21002651
CASP4	CESC	0.749506	0.224392	0.223338	cg12407979
CASP5	CESC	0.771126	0.273673	0.272468	cg10825847
CASP6	CESC	1.24166	0.360163	0.359951	cg25116460
CASP8	CESC	0.975997	0.919278	0.91978	cg20418725
CTSG	CESC	0.792753	0.32692	0.325589	cg24777950
DDX3X	CESC	1.25578	0.337287	0.335682	cg09523866
DHX9	CESC	1.07121	0.771889	0.770998	cg25133192
GPX4	CESC	0.751739	0.228252	0.22725	cg01613691
GSDMA	CESC	1.01844	0.938287	0.938635	cg19422138
GSDMB	CESC	0.843148	0.471107	0.470477	cg16822095
GSDMC	CESC	0.832086	0.436582	0.436746	cg26073844
GSDMD	CESC	1.0391	0.871902	0.871157	cg06043315
GSDME	CESC	0.833804	0.442009	0.441923	cg09333471
GZMA	CESC	1.2047	0.431399	0.430407	cg26357596
GZMB	CESC	1.61249	0.0464473	0.0443118	cg08766149
IL18	CESC	0.931629	0.764919	0.7652	cg04100971
IL1B	CESC	0.915759	0.709605	0.710158	cg01290568
NAIP	CESC	0.840873	0.464242	0.464192	cg27059340
NLRC4	CESC	0.85403	0.504766	0.50403	cg22805603
NLRP1	CESC	1.15837	0.535744	0.534974	cg00268086
NLRP3	CESC	0.916053	0.71109	0.711269	cg03505654
NLRP9	CESC	0.844829	0.479375	0.479417	cg12766231
PJVK	CESC	1.35489	0.202247	0.200611	cg23246789
PRF1	CESC	1.32653	0.232825	0.231425	cg12433559
PYCARD	CESC	1.26744	0.321987	0.320762	cg08730348
ZBP1	CESC	1.46044	0.112211	0.110054	cg07912689
AIM2	CHOL	1.4309	0.45104	0.448651	cg00490406
APIP	CHOL	0.898601	0.823448	0.823369	cg22717608
CASP1	CHOL	0.903915	0.836562	0.836496	cg13802966
CASP4	CHOL	1.46614	0.452143	0.449428	cg15665081
CASP5	CHOL	2.34062	0.106608	0.096468	cg10825847
CASP6	CHOL	0.858856	0.754613	0.754386	cg25116460
CASP8	CHOL	1.54071	0.383565	0.379992	cg09464206
CTSG	CHOL	1.22203	0.673691	0.673188	cg01932691
DDX3X	CHOL	0.934849	0.887405	0.887384	cg16117744
DHX9	CHOL	0.798669	0.652114	0.651472	cg26546113
GPX4	CHOL	1.67734	0.296904	0.29173	cg01588546
GSDMA	CHOL	0.838486	0.718794	0.718459	cg26162295
GSDMB	CHOL	0.642382	0.379625	0.376168	cg16822095
GSDMC	CHOL	0.36874	0.051695	0.044221	cg26073844
GSDMD	CHOL	0.665321	0.400141	0.396916	cg06043315
GSDME	CHOL	0.563036	0.238838	0.232722	cg03995857
GZMA	CHOL	1.8313	0.226973	0.219999	cg26357596
GZMB	CHOL	1.37537	0.504065	0.502313	cg03875678
IL18	CHOL	1.10293	0.836121	0.836058	cg26534425
IL1B	CHOL	1.04996	0.920557	0.920549	cg20157753
NAIP	CHOL	0.444701	0.113713	0.104599	cg27059340
NLRC4	CHOL	0.824561	0.683661	0.683208	cg07055315
NLRP1	CHOL	2.45218	0.0743676	0.0653427	cg07442907
NLRP3	CHOL	0.715744	0.4818	0.47985	cg03505654
NLRP9	CHOL	0.990681	0.984646	0.984646	cg12766231
PJVK	CHOL	1.20792	0.690409	0.689987	cg25102782
PRF1	CHOL	1.49494	0.406834	0.403723	cg02374486
PYCARD	CHOL	0.469921	0.147303	0.13882	cg15247144
ZBP1	CHOL	1.27616	0.621526	0.620673	cg24380059
AIM2	COAD	1.0927	0.713993	0.713887	cg11003133
APIP	COAD	0.884437	0.610981	0.611054	cg25948180
CASP1	COAD	1.72583	0.0257793	0.0240478	cg21002651
CASP4	COAD	1.5663	0.0711133	0.0687641	cg15665081
CASP5	COAD	1.34253	0.224528	0.222886	cg10825847
CASP6	COAD	1.17837	0.500199	0.499431	cg03797115
CASP8	COAD	0.52935	0.0138784	0.0123331	cg23882545
CTSG	COAD	1.19635	0.458242	0.457905	cg24777950
DDX3X	COAD	1.37314	0.195608	0.194005	cg16117744
DHX9	COAD	0.644985	0.0763624	0.0740557	ch.1.3571010R
GPX4	COAD	0.757179	0.261955	0.260637	cg24783234
GSDMA	COAD	1.39131	0.172617	0.170686	cg24910161
GSDMB	COAD	1.42455	0.147314	0.145333	cg10057218
GSDMC	COAD	1.09798	0.698706	0.698588	cg26073844
GSDMD	COAD	1.33386	0.234531	0.232907	cg26711732
GSDME	COAD	1.06655	0.79089	0.790495	cg20764575
GZMA	COAD	0.930042	0.764942	0.764524	cg26357596
GZMB	COAD	0.933531	0.775995	0.776284	cg18118198
IL18	COAD	1.59262	0.057685	0.0556129	cg09122223
IL1B	COAD	1.19	0.471372	0.471066	cg15836722
NAIP	COAD	0.8843	0.611715	0.611776	cg27059340
NLRC4	COAD	1.00488	0.984104	0.984111	cg22805603
NLRP1	COAD	1.137	0.595369	0.594788	cg09205190
NLRP3	COAD	0.983661	0.945581	0.945926	cg26112639
NLRP9	COAD	0.769156	0.277843	0.276469	cg07821737
PJVK	COAD	0.822979	0.421507	0.420491	cg09890200
PRF1	COAD	1.327	0.243118	0.241358	cg20408402
PYCARD	COAD	1.23719	0.3793	0.378389	cg05907835
ZBP1	COAD	1.24505	0.367617	0.36688	cg24380059
AIM2	DLBC	0.509827	0.35698	0.347989	cg24659501
APIP	DLBC	0.427283	0.256068	0.243569	cg11622362
CASP1	DLBC	0.317272	0.160825	0.13909	cg13802966
CASP4	DLBC	0.909685	0.893817	0.893778	cg16669455
CASP5	DLBC	0.236267	0.084149	0.0625892	cg11905407
CASP6	DLBC	1.04501	0.950662	0.950659	cg22216491
CASP8	DLBC	0.28161	0.121253	0.0981036	cg12604794
CTSG	DLBC	0.129675	0.0569695	0.0250663	cg01697902
DDX3X	DLBC	0.919198	0.907446	0.907421	cg16117744
DHX9	DLBC	0.367988	0.180955	0.1653	cg09228562
GPX4	DLBC	1.59595	0.5233	0.51958	cg18061485
GSDMA	DLBC	1.4068	0.645554	0.644058	cg24092444
GSDMB	DLBC	0.611492	0.521464	0.517373	cg21300187
GSDMC	DLBC	0.505489	0.353886	0.345	cg05316065
GSDMD	DLBC	0.748531	0.682929	0.681897	cg06114064
GSDME	DLBC	0.874617	0.849956	0.849846	cg01733570
GZMA	DLBC	0.710655	0.640293	0.638675	cg06058187
GZMB	DLBC	0.612829	0.504364	0.500212	cg08766149
IL18	DLBC	0.836934	0.80549	0.805261	cg04929355
IL1B	DLBC	0.61194	0.504994	0.500926	cg14117934
NAIP	DLBC	0.546666	0.422852	0.416768	cg27059340
NLRC4	DLBC	0.774951	0.718708	0.717983	cg22805603
NLRP1	DLBC	0.603609	0.50893	0.504446	cg14649267
NLRP3	DLBC	0.889426	0.871657	0.871592	cg09226051
NLRP9	DLBC	0.397783	0.218417	0.204364	cg27637326
PJVK	DLBC	1.37037	0.666489	0.6652	cg25102782
PRF1	DLBC	0.32779	0.173004	0.151816	cg22900360
PYCARD	DLBC	0.303824	0.147413	0.125572	cg05907835
ZBP1	DLBC	0.308246	0.150469	0.128283	cg17306740
AIM2	ESCA	0.687778	0.108131	0.106416	cg00490406
APIP	ESCA	0.65964	0.0819508	0.0799957	cg07253191
CASP1	ESCA	1.08857	0.712639	0.712571	cg13802966
CASP4	ESCA	1.15326	0.535191	0.53473	cg08469834
CASP5	ESCA	0.742413	0.213067	0.211766	cg10825847
CASP6	ESCA	0.730431	0.180537	0.178723	cg05855157
CASP8	ESCA	0.628215	0.0475127	0.0454611	cg01466121
CTSG	ESCA	1.0335	0.887622	0.888167	cg24777950
DDX3X	ESCA	0.77757	0.275829	0.274187	cg09523866
DHX9	ESCA	0.927919	0.745579	0.745978	cg10240684
GPX4	ESCA	0.837338	0.43842	0.437738	cg01613691
GSDMA	ESCA	1.20745	0.409494	0.408699	cg24092444
GSDMB	ESCA	1.23681	0.363646	0.362702	cg16822095
GSDMC	ESCA	0.938804	0.78252	0.78227	cg05316065
GSDMD	ESCA	0.830315	0.41709	0.416316	cg26711732
GSDME	ESCA	1.00086	0.997025	0.997091	cg09333471
GZMA	ESCA	0.937049	0.776175	0.77683	cg26357596
GZMB	ESCA	0.771734	0.264484	0.263137	cg08766149
IL18	ESCA	0.746135	0.218188	0.216905	cg04100971
IL1B	ESCA	0.957479	0.849148	0.848502	cg07935264
NAIP	ESCA	1.08584	0.718629	0.717914	cg07799572
NLRC4	ESCA	0.859053	0.510176	0.509111	cg22713339
NLRP1	ESCA	1.1597	0.524635	0.52379	cg26561413
NLRP3	ESCA	0.797267	0.329303	0.328264	cg07313373
NLRP9	ESCA	0.717231	0.155772	0.153843	cg27637326
PJVK	ESCA	1.0806	0.736052	0.736036	cg03724445
PRF1	ESCA	1.14446	0.557429	0.556505	cg19880751
PYCARD	ESCA	1.03903	0.868081	0.867388	cg05907835
ZBP1	ESCA	1.00885	0.969482	0.968742	cg07912689
AIM2	GBM	0.749218	0.166333	0.164648	cg00490406
APIP	GBM	0.921069	0.694153	0.692341	cg11622362
CASP1	GBM	0.689263	0.0768011	0.0754391	cg21002651
CASP4	GBM	0.887212	0.567551	0.566782	cg16669455
CASP5	GBM	0.716872	0.111944	0.110922	cg10825847
CASP6	GBM	0.752612	0.180009	0.17934	cg01219048
CASP8	GBM	1.11292	0.607565	0.608304	cg01466121
CTSG	GBM	0.887873	0.571567	0.571456	cg24777950
DDX3X	GBM	1.0234	0.911475	0.910228	cg21616821
DHX9	GBM	0.957954	0.836542	0.839914	cg26546113
GPX4	GBM	0.918463	0.682705	0.683072	cg04903600
GSDMA	GBM	1.14065	0.528568	0.528122	cg26162295
GSDMB	GBM	0.872085	0.512658	0.512025	cg05842113
GSDMC	GBM	0.988535	0.955989	0.953905	cg05316065
GSDMD	GBM	0.951899	0.813182	0.813112	cg23101464
GSDME	GBM	0.842049	0.409518	0.410397	cg07320646
GZMA	GBM	0.992421	0.970851	0.970215	cg26357596
GZMB	GBM	0.979903	0.922645	0.923092	cg08766149
IL18	GBM	0.820732	0.342671	0.340781	cg09122223
IL1B	GBM	1.00432	0.983462	0.984814	cg01290568
NAIP	GBM	1.25261	0.280852	0.278362	cg27059340
NLRC4	GBM	0.902545	0.626418	0.628094	cg22805603
NLRP1	GBM	0.765749	0.203706	0.202325	cg00268086
NLRP3	GBM	0.913705	0.664523	0.668303	cg07313373
NLRP9	GBM	1.07283	0.736955	0.73513	cg27637326
PJVK	GBM	1.03199	0.879805	0.883715	cg15658577
PRF1	GBM	0.943065	0.778181	0.776795	cg12336290
PYCARD	GBM	0.9615	0.850179	0.847349	cg12100791
ZBP1	GBM	0.854583	0.450857	0.45069	cg24380059
AIM2	HNSC	1.03766	0.783193	0.783169	cg00490406
APIP	HNSC	0.951248	0.710454	0.710567	cg11622362
CASP1	HNSC	1.33823	0.0312065	0.0306278	cg21002651
CASP4	HNSC	0.960961	0.76759	0.767227	cg08469834
CASP5	HNSC	1.03227	0.813747	0.813973	cg10825847
CASP6	HNSC	1.25301	0.0950583	0.0944414	cg03797115
CASP8	HNSC	1.24319	0.108533	0.107803	cg05130485
CTSG	HNSC	0.825494	0.15424	0.153679	cg24777950
DDX3X	HNSC	0.794497	0.0900887	0.0894683	cg09523866
DHX9	HNSC	0.940158	0.6475	0.647592	cg03763387
GPX4	HNSC	1.25465	0.094904	0.0942254	cg01613691
GSDMA	HNSC	0.980843	0.885635	0.885522	cg24092444
GSDMB	HNSC	0.868393	0.298946	0.298292	cg16822095
GSDMC	HNSC	1.07747	0.579086	0.579055	cg26073844
GSDMD	HNSC	1.42854	0.00909788	0.00874764	cg06043315
GSDME	HNSC	0.78518	0.073661	0.0728964	cg17569154
GZMA	HNSC	1.10176	0.47259	0.472244	cg26357596
GZMB	HNSC	1.1804	0.218179	0.217578	cg08766149
IL18	HNSC	1.10991	0.439624	0.439793	cg04100971
IL1B	HNSC	1.05698	0.681516	0.682126	cg15836722
NAIP	HNSC	1.13833	0.335814	0.335317	cg27059340
NLRC4	HNSC	1.10602	0.454086	0.453854	cg21028608
NLRP1	HNSC	0.97796	0.869312	0.869264	cg00268086
NLRP3	HNSC	0.84236	0.203856	0.203124	cg03505654
NLRP9	HNSC	1.03016	0.824957	0.824973	cg12766231
PJVK	HNSC	1.40635	0.0121666	0.0117617	cg06333167
PRF1	HNSC	1.46602	0.00494272	0.00469021	cg12433559
PYCARD	HNSC	1.18547	0.206353	0.205992	cg05214748
ZBP1	HNSC	1.47262	0.00455524	0.00431064	cg07912689
AIM2	KICH	0.445326	0.252804	0.240027	cg00490406
APIP	KICH	0.751727	0.67073	0.669682	cg09194750
CASP1	KICH	0.644633	0.513152	0.509784	cg13802966
CASP4	KICH	1.40985	0.609006	0.607256	cg05618647
CASP5	KICH	0.0857875	0.0206794	0.00332742	cg10825847
CASP6	KICH	0.440665	0.24696	0.233958	cg27274728
CASP8	KICH	1.17376	0.81151	0.811314	cg14962032
CTSG	KICH	0.370307	0.160404	0.14379	cg24777950
DDX3X	KICH	1.26935	0.722268	0.721637	cg16117744
DHX9	KICH	0.428994	0.231523	0.217804	cg10240684
GPX4	KICH	0.563939	0.418034	0.411684	cg01613691
GSDMA	KICH	0.756951	0.678379	0.677404	cg08995595
GSDMB	KICH	4.22879	0.0728251	0.0511146	cg23047335
GSDMC	KICH	0.217819	0.057567	0.0369083	cg05316065
GSDMD	KICH	0.269859	0.102485	0.0798094	cg26711732
GSDME	KICH	1.09348	0.894139	0.894104	cg20764575
GZMA	KICH	1.63822	0.485286	0.480862	cg26357596
GZMB	KICH	0.409496	0.206965	0.192187	cg08766149
IL18	KICH	0.419753	0.219883	0.205672	cg04929355
IL1B	KICH	3.15658	0.151829	0.130255	cg01290568
NAIP	KICH	1.79924	0.406352	0.399626	cg27059340
NLRC4	KICH	1.19279	0.792758	0.792496	cg22805603
NLRP1	KICH	1.03029	0.964533	0.964531	cg07442907
NLRP3	KICH	1.0205	0.975885	0.975884	cg21991396
NLRP9	KICH	4.28125	0.0699898	0.0483012	cg27637326
PJVK	KICH	0.511153	0.342954	0.333966	cg15658577
PRF1	KICH	1.01584	0.981336	0.981336	cg23364656
PYCARD	KICH	1.26255	0.728514	0.727928	cg12100791
ZBP1	KICH	0.118348	0.0442599	0.0157434	cg24380059
AIM2	KIRC	0.531145	0.00168407	0.00140771	cg00490406
APIP	KIRC	1.22995	0.291004	0.290286	cg11622362
CASP1	KIRC	1.26043	0.241122	0.240337	cg21002651
CASP4	KIRC	1.36471	0.116425	0.115111	cg08469834
CASP5	KIRC	0.636951	0.02376	0.0225955	cg10825847
CASP6	KIRC	0.74575	0.1397	0.138313	cg05295810
CASP8	KIRC	1.45689	0.056671	0.0553102	cg04286206
CTSG	KIRC	1.12412	0.55156	0.551783	cg11189107
DDX3X	KIRC	1.19666	0.358912	0.358433	cg21616821
DHX9	KIRC	1.49538	0.0427913	0.0414329	ch.1.3571436F
GPX4	KIRC	0.87747	0.506596	0.506254	cg14894245
GSDMA	KIRC	0.650018	0.0295915	0.0283257	cg24910161
GSDMB	KIRC	0.853205	0.417104	0.416583	cg16822095
GSDMC	KIRC	0.965916	0.859072	0.858767	cg23990303
GSDMD	KIRC	0.640927	0.0245295	0.0234397	cg10675725
GSDME	KIRC	0.58268	0.0072324	0.00655958	cg17569154
GZMA	KIRC	0.689027	0.0589079	0.0574128	cg26357596
GZMB	KIRC	0.789864	0.228161	0.226917	cg08766149
IL18	KIRC	0.681274	0.0532375	0.051777	cg26534425
IL1B	KIRC	0.642245	0.0250651	0.0239034	cg01290568
NAIP	KIRC	0.637677	0.0239824	0.022809	cg07799572
NLRC4	KIRC	0.92749	0.699958	0.700155	cg22713339
NLRP1	KIRC	1.38504	0.0998332	0.0984756	cg19972788
NLRP3	KIRC	0.67089	0.0427861	0.041438	cg21991396
NLRP9	KIRC	0.921161	0.674572	0.674472	cg12766231
PJVK	KIRC	0.632999	0.0210802	0.0200522	cg03724445
PRF1	KIRC	0.661649	0.0366078	0.0352953	cg23364656
PYCARD	KIRC	0.582811	0.00715884	0.00649526	cg05214748
ZBP1	KIRC	0.767355	0.17834	0.177167	cg07912689
AIM2	KIRP	0.723362	0.3118	0.309701	cg00490406
APIP	KIRP	0.821623	0.537219	0.536572	cg22717608
CASP1	KIRP	0.576635	0.0923508	0.088332	cg13802966
CASP4	KIRP	1.00136	0.996596	0.996596	cg16669455
CASP5	KIRP	0.413374	0.0105749	0.00830065	cg10825847
CASP6	KIRP	1.14533	0.66856	0.668322	cg08152567
CASP8	KIRP	1.11658	0.728898	0.728767	cg14962032
CTSG	KIRP	1.26898	0.458024	0.456983	cg24777950
DDX3X	KIRP	0.937121	0.837406	0.837377	cg09523866
DHX9	KIRP	0.401059	0.00817033	0.00619634	cg03763387
GPX4	KIRP	1.53944	0.178004	0.174683	cg19512730
GSDMA	KIRP	0.649428	0.181755	0.17841	cg24910161
GSDMB	KIRP	0.56211	0.0789445	0.0749594	cg03190929
GSDMC	KIRP	0.574393	0.0945701	0.0904169	cg05316065
GSDMD	KIRP	2.21818	0.0166368	0.0140046	cg10675725
GSDME	KIRP	1.08813	0.789987	0.789927	cg17569154
GZMA	KIRP	0.756327	0.38285	0.381309	cg26357596
GZMB	KIRP	0.4575	0.0206656	0.0176414	cg03875678
IL18	KIRP	0.97053	0.924788	0.924785	cg04100971
IL1B	KIRP	0.558357	0.0745369	0.0705201	cg01290568
NLRC4	KIRP	1.43927	0.251097	0.248516	cg07055315
NLRP1	KIRP	0.670044	0.212421	0.209443	cg09205190
NLRP3	KIRP	0.902458	0.748448	0.748346	cg21991396
NLRP9	KIRP	1.03254	0.919417	0.919413	cg07821737
PJVK	KIRP	0.749231	0.367277	0.365625	cg15658577
PRF1	KIRP	0.691581	0.253753	0.251087	cg19880751
PYCARD	KIRP	0.886762	0.705906	0.705739	cg05907835
ZBP1	KIRP	0.712799	0.295395	0.293125	cg24380059
AIM2	LAML	0.847153	0.369075	0.360764	cg11003133
APIP	LAML	0.923551	0.665989	0.675711	cg22717608
CASP1	LAML	0.876277	0.474248	0.476369	cg13802966
CASP4	LAML	1.29627	0.16347	0.160839	cg15665081
CASP5	LAML	0.707581	0.0626576	0.0613165	cg10825847
CASP6	LAML	0.908373	0.602036	0.613396	cg22216491
CASP8	LAML	0.855643	0.397999	0.404439	cg20608990
CTSG	LAML	1.09598	0.621103	0.618361	cg24777950
DDX3X	LAML	0.797648	0.221255	0.218897	cg09523866
DHX9	LAML	1.07509	0.694466	0.708513	cg09228562
GPX4	LAML	0.891404	0.534514	0.53486	cg14894245
GSDMA	LAML	0.86986	0.450201	0.439625	cg26162295
GSDMB	LAML	1.31646	0.137612	0.137083	cg23047335
GSDMC	LAML	0.656956	0.0245145	0.0230706	cg05316065
GSDMD	LAML	0.824061	0.296134	0.298824	cg17812120
GSDME	LAML	0.765061	0.147383	0.145958	cg03995857
GZMA	LAML	1.04226	0.8236	0.823333	cg26052194
GZMB	LAML	1.04891	0.796002	0.792092	cg16212145
IL18	LAML	0.76213	0.142489	0.13686	cg04100971
IL1B	LAML	0.792985	0.210097	0.205479	cg15836722
NAIP	LAML	1.19231	0.340412	0.334933	cg27059340
NLRC4	LAML	1.16852	0.402834	0.394257	cg07055315
NLRP1	LAML	1.22818	0.267428	0.254378	cg19972788
NLRP3	LAML	0.779512	0.17896	0.177578	cg21991396
NLRP9	LAML	1.37944	0.0847411	0.0805779	cg07821737
PJVK	LAML	0.837292	0.336773	0.338106	cg15658577
PRF1	LAML	1.13275	0.500309	0.507963	cg18352710
PYCARD	LAML	0.596987	0.00580844	0.0050429	cg01059100
ZBP1	LAML	1.32006	0.138055	0.133005	cg09897064
AIM2	LGG	0.577721	0.00266383	0.00236597	cg00490406
APIP	LGG	1.00741	0.967326	0.96701	cg09194750
CASP1	LGG	0.421535	4.61636e-06	2.36933e-06	cg21002651
CASP4	LGG	0.277794	3.09572e-10	1.76414e-11	cg08469834
CASP5	LGG	0.380971	4.64872e-07	1.68673e-07	cg10825847
CASP6	LGG	0.332716	2.32831e-08	4.54415e-09	cg01219048
CASP8	LGG	1.277	0.173791	0.172806	cg01466121
CTSG	LGG	0.385085	5.90838e-07	2.25984e-07	cg14932313
DDX3X	LGG	1.17485	0.37411	0.374529	cg09523866
DHX9	LGG	0.865383	0.421673	0.421036	cg04841648
GPX4	LGG	0.420648	3.08429e-06	1.60295e-06	cg04903600
GSDMA	LGG	0.422483	5.30621e-06	2.74023e-06	cg21790570
GSDMB	LGG	1.1153	0.544422	0.543925	cg03190929
GSDMC	LGG	0.456109	3.1896e-05	1.9964e-05	cg26073844
GSDMD	LGG	0.488018	9.8158e-05	7.0701e-05	cg23101464
GSDME	LGG	0.621298	0.00875102	0.00814805	cg06301139
GZMA	LGG	0.48974	0.000127521	9.2359e-05	cg26357596
GZMB	LGG	0.331854	1.12526e-08	2.08601e-09	cg18118198
IL18	LGG	0.549711	0.00105743	0.000896131	cg09122223
IL1B	LGG	0.516235	0.000384022	0.000302247	cg01290568
NAIP	LGG	0.80642	0.234729	0.233961	cg27059340
NLRC4	LGG	0.588237	0.00448749	0.00404557	cg07055315
NLRP1	LGG	0.571928	0.00228143	0.00200529	cg00268086
NLRP3	LGG	0.456099	2.2594e-05	1.4262e-05	cg26112639
NLRP9	LGG	0.408777	1.75282e-06	8.28364e-07	cg08475088
PJVK	LGG	1.15112	0.434289	0.433686	cg09890200
PRF1	LGG	0.434957	7.96916e-06	4.40347e-06	cg12336290
PYCARD	LGG	0.529472	0.000551263	0.000449437	cg27615603
ZBP1	LGG	0.458298	2.6502e-05	1.7054e-05	cg24380059
AIM2	LIHC	0.976074	0.889728	0.890708	cg00490406
APIP	LIHC	1.19951	0.302755	0.302185	cg11622362
CASP1	LIHC	0.740232	0.0862925	0.0851625	cg21002651
CASP4	LIHC	0.817257	0.249357	0.248345	cg08469834
CASP5	LIHC	0.626956	0.00896046	0.00838784	cg11905407
CASP6	LIHC	1.0953	0.601695	0.601831	cg27274728
CASP8	LIHC	0.546158	0.000805891	0.000672903	cg13109397
CTSG	LIHC	0.875214	0.446767	0.446649	cg24777950
DDX3X	LIHC	0.681425	0.0303158	0.0291865	cg09523866
DHX9	LIHC	0.592206	0.00293228	0.00262789	cg26546113
GPX4	LIHC	1.19255	0.312797	0.312123	cg24783234
GSDMA	LIHC	1.02984	0.866398	0.86604	cg24910161
GSDMB	LIHC	0.832738	0.294487	0.293866	cg16822095
GSDMC	LIHC	0.709456	0.0501433	0.0491773	cg23990303
GSDMD	LIHC	0.722152	0.0635034	0.0624319	cg10074813
GSDME	LIHC	0.960027	0.815012	0.815173	cg03995857
GZMA	LIHC	1.02556	0.884886	0.88431	cg26357596
GZMB	LIHC	0.854655	0.368431	0.368025	cg03875678
IL18	LIHC	0.59866	0.00389323	0.00353264	cg26534425
IL1B	LIHC	0.78803	0.174682	0.173727	cg01290568
NAIP	LIHC	0.927068	0.664088	0.663928	cg27059340
NLRC4	LIHC	0.634629	0.00999787	0.00939555	cg22805603
NLRP1	LIHC	1.33168	0.101863	0.10051	cg26561413
NLRP3	LIHC	0.59291	0.00330936	0.00299159	cg03505654
NLRP9	LIHC	1.00028	0.998706	0.998898	cg12766231
PJVK	LIHC	1.24147	0.221944	0.221254	cg03724445
PRF1	LIHC	1.09471	0.604166	0.603717	cg19880751
PYCARD	LIHC	0.910787	0.592312	0.592637	cg05907835
ZBP1	LIHC	0.667527	0.0218731	0.0210396	cg17306740
AIM2	LUAD	1.02926	0.856766	0.856255	cg00490406
APIP	LUAD	1.33186	0.0697795	0.0688719	cg07253191
CASP1	LUAD	1.17059	0.3195	0.318757	cg21002651
CASP4	LUAD	0.943877	0.714444	0.714806	cg08469834
CASP5	LUAD	0.909672	0.549393	0.549595	cg10825847
CASP6	LUAD	0.784891	0.128913	0.128012	cg05855157
CASP8	LUAD	1.1216	0.467431	0.467369	cg26799474
CTSG	LUAD	0.897598	0.493667	0.493699	cg24777950
DDX3X	LUAD	0.952109	0.757366	0.757844	cg16117744
DHX9	LUAD	0.74631	0.0659202	0.0650256	cg26546113
GPX4	LUAD	0.922593	0.610346	0.610262	cg14894245
GSDMA	LUAD	1.34548	0.0615713	0.0607268	cg24910161
GSDMB	LUAD	0.833914	0.251305	0.250607	cg16822095
GSDMC	LUAD	0.984787	0.92268	0.921985	cg05316065
GSDMD	LUAD	1.18053	0.295631	0.29541	cg06043315
GSDME	LUAD	1.21816	0.211925	0.210998	cg04770504
GZMA	LUAD	1.16057	0.348103	0.347428	cg26357596
GZMB	LUAD	0.93176	0.654247	0.653882	cg08766149
IL18	LUAD	1.36867	0.0480523	0.047202	cg04100971
IL1B	LUAD	1.07314	0.655621	0.654905	cg15836722
NAIP	LUAD	1.22328	0.205016	0.204012	cg27059340
NLRC4	LUAD	0.760826	0.085307	0.0844051	cg07055315
NLRP1	LUAD	1.07149	0.664843	0.665527	cg14649267
NLRP3	LUAD	0.731757	0.0531121	0.0522298	cg03505654
NLRP9	LUAD	0.784319	0.126055	0.125085	cg27637326
PJVK	LUAD	0.852541	0.313693	0.313653	cg25102782
PRF1	LUAD	1.03778	0.814396	0.814072	cg19880751
PYCARD	LUAD	0.996358	0.98159	0.982206	cg05907835
ZBP1	LUAD	1.22507	0.198902	0.198348	cg17306740
AIM2	LUSC	0.885072	0.449663	0.449867	cg00490406
APIP	LUSC	0.898797	0.509744	0.509958	cg11622362
CASP1	LUSC	1.11504	0.50243	0.502805	cg21002651
CASP4	LUSC	1.0374	0.820545	0.820943	cg08469834
CASP5	LUSC	1.00714	0.964915	0.96525	cg10825847
CASP6	LUSC	0.903787	0.534344	0.534274	cg05295810
CASP8	LUSC	0.964101	0.82145	0.82189	cg26799474
CTSG	LUSC	1.05084	0.759309	0.759165	cg11189107
DDX3X	LUSC	0.854352	0.330203	0.330028	cg09523866
DHX9	LUSC	0.933631	0.672635	0.672147	cg26546113
GPX4	LUSC	0.842569	0.293015	0.292459	cg25540845
GSDMA	LUSC	0.85844	0.344889	0.344499	cg24092444
GSDMB	LUSC	1.06829	0.683	0.682453	cg16822095
GSDMC	LUSC	0.968232	0.841494	0.840992	cg26073844
GSDMD	LUSC	1.10277	0.545389	0.545297	cg23101464
GSDME	LUSC	0.869605	0.386543	0.386223	cg09333471
GZMA	LUSC	0.974906	0.87491	0.875516	cg26357596
GZMB	LUSC	1.16302	0.3511	0.350556	cg08766149
IL18	LUSC	1.00862	0.957598	0.957969	cg04100971
IL1B	LUSC	1.13293	0.440782	0.440275	cg01290568
NAIP	LUSC	0.926343	0.636941	0.637009	cg27059340
NLRC4	LUSC	0.853322	0.325749	0.325198	cg22713339
NLRP1	LUSC	0.988436	0.942544	0.943327	cg14649267
NLRP3	LUSC	0.967375	0.837117	0.836669	cg03505654
NLRP9	LUSC	0.828119	0.247033	0.245936	cg27637326
PJVK	LUSC	0.914783	0.584443	0.584511	cg15658577
PRF1	LUSC	1.11854	0.487668	0.487408	cg12433559
PYCARD	LUSC	1.14344	0.408259	0.407548	cg05214748
ZBP1	LUSC	0.951409	0.75916	0.759206	cg24380059
AIM2	MESO	0.594838	0.0294133	0.0277496	cg11003133
APIP	MESO	0.771661	0.272967	0.2731	cg11622362
CASP1	MESO	1.22184	0.400062	0.400319	cg21002651
CASP4	MESO	0.804749	0.358372	0.356028	cg16669455
CASP5	MESO	0.820819	0.40362	0.40473	cg10825847
CASP6	MESO	0.624124	0.0490513	0.0476472	cg27274728
CASP8	MESO	0.702777	0.14178	0.140534	cg01466121
CTSG	MESO	0.76217	0.255271	0.254267	cg01932691
DDX3X	MESO	0.880058	0.591221	0.592967	cg06376940
DHX9	MESO	0.699597	0.143384	0.141101	cg26546113
GPX4	MESO	0.98739	0.957809	0.959628	cg27106726
GSDMA	MESO	1.10581	0.670592	0.671601	cg21790570
GSDMB	MESO	1.11355	0.652204	0.651841	cg16822095
GSDMC	MESO	0.55822	0.0154912	0.0141958	cg05316065
GSDMD	MESO	0.735792	0.19971	0.197716	cg09317036
GSDME	MESO	1.14434	0.568779	0.568329	cg22804000
GZMA	MESO	0.755758	0.239743	0.240253	cg26357596
GZMB	MESO	0.856153	0.515436	0.513846	cg03875678
IL18	MESO	1.4882	0.0958391	0.0943784	cg26534425
IL1B	MESO	0.804779	0.360288	0.357428	cg15836722
NAIP	MESO	1.03296	0.892109	0.896423	cg27059340
NLRC4	MESO	0.831615	0.435859	0.436282	cg21028608
NLRP1	MESO	1.00117	0.996099	0.997862	cg14649267
NLRP3	MESO	0.450252	0.000942713	0.000718967	cg07313373
NLRP9	MESO	0.352041	3.4604e-05	1.9088e-05	cg08475088
PJVK	MESO	1.36812	0.192454	0.190582	cg23246789
PRF1	MESO	0.980874	0.935373	0.939833	cg23364656
PYCARD	MESO	0.74142	0.207722	0.205804	cg09866102
ZBP1	MESO	1.26072	0.330325	0.330161	cg07912689
AIM2	OV	1.38205	0.725764	0.724682	cg27296413
APIP	OV	4.94268	0.173742	0.135584	cg11622362
CASP1	OV	0.551996	0.518883	0.513047	cg13802966
CASP4	OV	3.97307	0.246418	0.216588	cg16669455
CASP5	OV	0.551996	0.518883	0.513047	cg10825847
CASP6	OV	0.976221	0.979395	0.979394	cg27274728
CASP8	OV	5.44512	0.132012	0.0922176	cg25748441
CTSG	OV	0.663806	0.659679	0.657687	cg14932313
DDX3X	OV	0.228223	0.21108	0.176825	cg24751934
DHX9	OV	3.97307	0.246418	0.216588	ch.1.3571010R
GPX4	OV	0.551996	0.518883	0.513047	cg13612480
GSDMA	OV	0.183651	0.132012	0.0922176	cg21790570
GSDMA	OV	0.183651	0.132012	0.0922176	cg04756853
GSDMA	OV	0.497534	0.448654	0.439951	cg26162295
GSDMB	OV	0.388676	0.442581	0.426132	cg13212159
GSDMC	OV	0.202319	0.173742	0.135584	cg26073844
GSDMD	OV	1.25987	0.80178	0.801368	cg18198896
GSDMD	OV	0.919015	0.927499	0.927479	cg06043315
GSDMD	OV	0.919015	0.927499	0.927479	cg26711732
GSDME	OV	1.25987	0.80178	0.801368	cg04770504
GZMA	OV	0.497534	0.448654	0.439951	cg06118312
GZMB	OV	0.497534	0.448654	0.439951	cg18118198
IL18	OV	1.81161	0.518883	0.513047	cg26534425
IL18	OV	1.81161	0.518883	0.513047	cg11304234
IL1B	OV	0.497534	0.448654	0.439951	cg01290568
NAIP	OV	1.25987	0.80178	0.801368	cg27059340
NLRC4	OV	4.22387	0.202263	0.167597	cg07055315
NLRP1	OV	5.44512	0.132012	0.0922176	cg09205190
NLRP3	OV	1.02436	0.979395	0.979394	cg09226051
NLRP9	OV	1.38205	0.725764	0.724682	cg08475088
PJVK	OV	1.65925	0.583689	0.579942	cg03724445
PRF1	OV	0.497534	0.448654	0.439951	cg12433559
PYCARD	OV	0.396928	0.319756	0.304332	cg11970458
ZBP1	OV	0.228223	0.21108	0.176825	cg24380059
AIM2	PAAD	0.815894	0.313217	0.312734	cg00490406
APIP	PAAD	1.22609	0.315935	0.314806	cg08318506
CASP1	PAAD	0.67021	0.0493922	0.0480611	cg21002651
CASP4	PAAD	0.955025	0.819443	0.819506	cg16669455
CASP5	PAAD	1.00016	0.999355	0.998887	cg10825847
CASP6	PAAD	0.769391	0.195504	0.194604	cg03797115
CASP8	PAAD	0.920074	0.681193	0.681396	cg14962032
CTSG	PAAD	1.04302	0.834237	0.835409	cg01932691
DDX3X	PAAD	0.768137	0.19425	0.192317	cg09523866
DHX9	PAAD	1.21718	0.332889	0.331958	cg12065756
GPX4	PAAD	1.09052	0.668147	0.668387	cg11784697
GSDMA	PAAD	1.09578	0.653339	0.652607	cg24910161
GSDMB	PAAD	0.56239	0.00513109	0.00455061	cg10057218
GSDMC	PAAD	0.530641	0.00208972	0.0017705	cg05316065
GSDMD	PAAD	0.8081	0.295174	0.294458	cg06043315
GSDME	PAAD	0.860389	0.456139	0.455784	cg19706795
GZMA	PAAD	1.24906	0.272179	0.271022	cg26357596
GZMB	PAAD	0.918967	0.675064	0.675467	cg08766149
IL18	PAAD	1.10681	0.614661	0.613486	cg04100971
IL1B	PAAD	0.938602	0.754756	0.754113	cg01290568
NLRC4	PAAD	0.855195	0.437876	0.4369	cg22805603
NLRP1	PAAD	0.587285	0.00986551	0.00907324	cg26561413
NLRP3	PAAD	0.678082	0.056388	0.0549754	cg26112639
NLRP9	PAAD	0.643291	0.0303089	0.0289317	cg27637326
PJVK	PAAD	1.03373	0.869936	0.869196	cg03724445
PRF1	PAAD	1.21956	0.32598	0.325422	cg20408402
PYCARD	PAAD	0.768522	0.195214	0.193536	cg09055507
ZBP1	PAAD	0.969792	0.879862	0.877979	cg24380059
AIM2	PCPG	4.4973	0.170448	0.133014	cg00490406
APIP	PCPG	1.78736e-09	0.99839	0.0180256	cg08318506
CASP1	PCPG	1.74347	0.52167	0.516358	cg21002651
CASP4	PCPG	0.97449	0.974843	0.974842	cg16669455
CASP5	PCPG	3.7687	0.235446	0.202211	cg14758526
CASP6	PCPG	0.726403	0.702572	0.701494	cg03797115
CASP8	PCPG	0.491382	0.41404	0.404496	cg01466121
CTSG	PCPG	0.476881	0.394057	0.383483	cg01697902
DDX3X	PCPG	2.11228	0.389361	0.378543	cg09523866
DHX9	PCPG	0.226935	0.176266	0.139231	cg07167398
GPX4	PCPG	1.5278	0.630425	0.628048	cg14894245
GSDMA	PCPG	5.13486	0.136186	0.0971238	cg08995595
GSDMB	PCPG	2.66162	0.274471	0.258522	cg21300187
GSDMC	PCPG	0.546922	0.495039	0.489086	cg05316065
GSDMD	PCPG	0.613389	0.579709	0.576239	cg06043315
GSDME	PCPG	1.46282	0.677086	0.675253	cg24805239
GZMA	PCPG	0.513532	0.442883	0.43459	cg13566919
GZMB	PCPG	0.447603	0.35435	0.341614	cg08766149
IL18	PCPG	0.667884	0.658535	0.656368	cg11304234
IL1B	PCPG	4.08616	0.199045	0.163759	cg15836722
NAIP	PCPG	0.606279	0.57063	0.566926	cg27059340
NLRC4	PCPG	0.416	0.311853	0.296588	cg22805603
NLRP1	PCPG	2.26448	0.346507	0.333352	cg14649267
NLRP3	PCPG	0.356396	0.24777	0.230055	cg03505654
NLRP9	PCPG	0.439208	0.343122	0.329751	cg08475088
PJVK	PCPG	0.600475	0.556483	0.552237	cg23246789
PRF1	PCPG	0.514017	0.452642	0.445149	cg23364656
PYCARD	PCPG	4.57163	0.165808	0.128043	cg01059100
ZBP1	PCPG	0.377028	0.276071	0.260179	cg17306740
AIM2	PRAD	2.0442	0.274155	0.264682	cg00490406
APIP	PRAD	0.855752	0.806165	0.805977	cg25948180
CASP1	PRAD	4.17702	0.0721637	0.0512883	cg21002651
CASP4	PRAD	0.826904	0.769744	0.769418	cg08469834
CASP5	PRAD	2.14375	0.269477	0.258014	cg14758526
CASP6	PRAD	1.18313	0.791803	0.791573	cg01219048
CASP8	PRAD	2.91534	0.181698	0.162757	cg01466121
CTSG	PRAD	0.577529	0.397151	0.391384	cg24777950
DDX3X	PRAD	1.87707	0.365021	0.357443	cg04820200
DHX9	PRAD	0.958133	0.946229	0.946224	cg26546113
GPX4	PRAD	1.53887	0.537564	0.534844	cg00502555
GSDMA	PRAD	1.57359	0.487134	0.483631	cg26162295
GSDMB	PRAD	0.726852	0.627372	0.626048	cg03190929
GSDMC	PRAD	0.936987	0.923143	0.923131	cg05316065
GSDMD	PRAD	1.04685	0.94315	0.943146	cg23101464
GSDME	PRAD	1.25159	0.724063	0.723523	cg19706795
GZMA	PRAD	1.84197	0.347441	0.340277	cg26357596
GZMB	PRAD	0.550113	0.358813	0.352051	cg18118198
IL18	PRAD	0.726865	0.62276	0.621322	cg11304234
IL1B	PRAD	1.0289	0.964204	0.964203	cg01290568
NAIP	PRAD	4.83761e+08	0.99796	0.0050322	cg07799572
NLRC4	PRAD	0.529369	0.362549	0.355009	cg22805603
NLRP1	PRAD	1.45347	0.562765	0.560501	cg07442907
NLRP3	PRAD	1.57593	0.529289	0.526014	cg07313373
NLRP9	PRAD	0.804425	0.739568	0.739109	cg12766231
PJVK	PRAD	2.03339	0.305274	0.295358	cg03724445
PRF1	PRAD	1.1362	0.840774	0.84067	cg19880751
PYCARD	PRAD	1.66163	0.471492	0.467208	cg05214748
ZBP1	PRAD	2.07203	0.298666	0.288975	cg07912689
AIM2	READ	1.37917	0.528749	0.527025	cg11003133
APIP	READ	1.67924	0.307545	0.302173	cg22717608
CASP1	READ	1.98454	0.199722	0.19122	cg21002651
CASP4	READ	3.36305	0.0247017	0.0175751	cg08469834
CASP5	READ	1.51521	0.415844	0.412605	cg10825847
CASP6	READ	1.01554	0.97494	0.974939	cg03797115
CASP8	READ	1.98767	0.176412	0.168075	cg23061725
CTSG	READ	1.68085	0.307076	0.301714	cg24777950
DDX3X	READ	1.13907	0.792999	0.792861	cg21616821
DHX9	READ	0.770732	0.596805	0.59584	cg26546113
GPX4	READ	1.09466	0.859468	0.859428	cg27106726
GSDMA	READ	1.52684	0.392433	0.388988	cg24910161
GSDMB	READ	0.965043	0.943621	0.943618	cg10057218
GSDMC	READ	0.588391	0.282659	0.277095	cg23990303
GSDMD	READ	1.09282	0.855683	0.855637	cg15172061
GSDME	READ	2.01846	0.166469	0.159362	cg03995857
GZMA	READ	0.90618	0.842191	0.842133	cg26357596
GZMB	READ	1.40933	0.496096	0.494281	cg18118198
IL18	READ	1.24176	0.661861	0.661258	cg09122223
IL1B	READ	0.950388	0.916837	0.916828	cg14117934
NAIP	READ	1.83184	0.221135	0.214294	cg27059340
NLRC4	READ	1.55458	0.372168	0.368366	cg22805603
NLRP1	READ	1.21752	0.686449	0.685979	cg00268086
NLRP3	READ	1.415	0.476825	0.474664	cg26112639
NLRP9	READ	1.3845	0.510898	0.509079	cg08475088
PJVK	READ	1.48203	0.420141	0.417219	cg09890200
PRF1	READ	1.02082	0.966669	0.966668	cg20408402
PYCARD	READ	2.13649	0.136734	0.127778	cg05907835
ZBP1	READ	1.80636	0.24594	0.239268	cg24380059
AIM2	SARC	0.774501	0.204611	0.202867	cg00490406
APIP	SARC	1.21917	0.327484	0.32628	cg22717608
CASP1	SARC	1.53999	0.0336565	0.0322591	cg21002651
CASP4	SARC	0.701891	0.0813475	0.0800698	cg08469834
CASP5	SARC	1.02361	0.907602	0.909596	cg10825847
CASP6	SARC	0.909815	0.639069	0.639259	cg05295810
CASP8	SARC	1.5406	0.0341073	0.0327893	cg14962032
CTSG	SARC	0.745801	0.146413	0.144784	cg24777950
DDX3X	SARC	0.643513	0.0316338	0.0304516	cg21616821
DHX9	SARC	1.17347	0.428865	0.428875	cg10240684
GPX4	SARC	1.09779	0.643274	0.644033	cg14894245
GSDMA	SARC	0.998818	0.99531	0.99517	cg24910161
GSDMB	SARC	0.673856	0.0520213	0.0503402	cg13212159
GSDMC	SARC	1.03431	0.866961	0.867416	cg05316065
GSDMD	SARC	1.62538	0.017241	0.0161034	cg26711732
GSDME	SARC	1.13975	0.520253	0.521229	cg17569154
GZMA	SARC	0.700053	0.0778556	0.0760689	cg26357596
GZMB	SARC	0.877762	0.517155	0.516467	cg08766149
IL18	SARC	0.976319	0.905138	0.904707	cg26534425
IL1B	SARC	0.894578	0.580208	0.579654	cg23149881
NAIP	SARC	0.952289	0.807954	0.807676	cg27059340
NLRC4	SARC	0.729842	0.120336	0.118862	cg22805603
NLRP1	SARC	1.79001	0.00458099	0.00404848	cg07442907
NLRP3	SARC	0.779066	0.21734	0.215885	cg21991396
NLRP9	SARC	0.686723	0.0646452	0.0628424	cg27637326
PJVK	SARC	1.04707	0.81938	0.818784	cg23246789
PRF1	SARC	1.4547	0.0649036	0.063508	cg23364656
PYCARD	SARC	1.72675	0.00741749	0.00670965	cg08730348
ZBP1	SARC	1.13713	0.523893	0.523676	cg24380059
AIM2	SKCM	1.46284	0.00521357	0.00495759	cg00490406
APIP	SKCM	1.08558	0.544773	0.544808	cg22717608
CASP1	SKCM	1.03152	0.818359	0.819052	cg13802966
CASP4	SKCM	1.01032	0.939378	0.93913	cg08469834
CASP5	SKCM	1.04468	0.745831	0.746112	cg10825847
CASP6	SKCM	0.957228	0.745666	0.745801	cg01219048
CASP8	SKCM	1.71582	7.8901e-05	6.4734e-05	cg25073137
CTSG	SKCM	1.21885	0.146526	0.145923	cg01932691
DDX3X	SKCM	1.26202	0.0861586	0.0855362	cg16117744
DHX9	SKCM	0.877985	0.342074	0.342037	cg03763387
GPX4	SKCM	1.12058	0.403606	0.403438	cg24783234
GSDMA	SKCM	1.3766	0.0184957	0.018021	cg24910161
GSDMB	SKCM	1.15016	0.301128	0.300897	cg16822095
GSDMC	SKCM	0.855331	0.246748	0.246136	cg05316065
GSDMD	SKCM	1.24964	0.100603	0.0999545	cg26711732
GSDME	SKCM	0.734004	0.0229146	0.0223915	cg01733570
GZMA	SKCM	1.4695	0.00453971	0.00429931	cg26357596
GZMB	SKCM	1.23752	0.120502	0.119958	cg08766149
IL18	SKCM	1.19946	0.178335	0.177798	cg26534425
IL1B	SKCM	0.983332	0.90149	0.901499	cg01290568
NLRC4	SKCM	0.950095	0.704056	0.703788	cg07055315
NLRP1	SKCM	0.920614	0.53953	0.539337	cg19972788
NLRP3	SKCM	0.987912	0.928231	0.928155	cg21919599
NLRP9	SKCM	1.04753	0.73215	0.73261	cg08475088
PJVK	SKCM	0.993396	0.960811	0.961023	cg23246789
PRF1	SKCM	1.56572	0.00108929	0.000989141	cg23364656
PYCARD	SKCM	0.941012	0.658036	0.657731	cg05907835
ZBP1	SKCM	1.00344	0.979727	0.98001	cg24380059
AIM2	STAD	1.3088	0.101276	0.100304	cg00490406
APIP	STAD	0.963211	0.819051	0.817747	cg11622362
CASP1	STAD	1.30882	0.102373	0.10171	cg21002651
CASP4	STAD	1.18378	0.3056	0.305	cg08469834
CASP5	STAD	1.26756	0.150334	0.149692	cg10825847
CASP6	STAD	1.10443	0.543501	0.542721	cg10457397
CASP8	STAD	1.35456	0.0661919	0.0649516	cg00978584
CTSG	STAD	1.03285	0.843167	0.843208	cg24777950
DDX3X	STAD	1.30132	0.108565	0.107817	cg09523866
DHX9	STAD	0.919157	0.606431	0.605455	cg26546113
GPX4	STAD	1.18203	0.30749	0.306116	cg04903600
GSDMA	STAD	1.07193	0.671899	0.670915	cg24910161
GSDMB	STAD	1.4391	0.0279266	0.0270076	cg12360886
GSDMC	STAD	1.07293	0.667006	0.665225	cg05316065
GSDMD	STAD	1.64582	0.00269865	0.00243141	cg06043315
GSDME	STAD	0.649937	0.00989027	0.00931349	cg03995857
GZMA	STAD	1.01346	0.934865	0.935984	cg26357596
GZMB	STAD	1.36568	0.0583438	0.0573375	cg03875678
IL18	STAD	1.40221	0.039848	0.0388877	cg26534425
IL1B	STAD	1.29701	0.117734	0.117015	cg15836722
NAIP	STAD	1.07187	0.671177	0.670565	cg27059340
NLRC4	STAD	0.803582	0.183498	0.182642	cg22805603
NLRP1	STAD	1.18455	0.302021	0.301277	cg07442907
NLRP3	STAD	0.667236	0.0146589	0.0139767	cg03505654
NLRP9	STAD	0.90816	0.556296	0.55695	cg27637326
PJVK	STAD	1.11372	0.511441	0.510847	cg23246789
PRF1	STAD	0.818644	0.225715	0.224582	cg20408402
PYCARD	STAD	1.30087	0.110868	0.109722	cg12100791
ZBP1	STAD	1.05569	0.740193	0.740119	cg07912689
AIM2	TGCT	2.24538	0.489455	0.478428	cg00490406
APIP	TGCT	1.4378	0.722532	0.721234	cg22717608
CASP1	TGCT	2.24538	0.489455	0.478428	cg21002651
CASP4	TGCT	0.690848	0.717375	0.715999	cg16669455
CASP5	TGCT	2.26942	0.483818	0.472433	cg10825847
CASP6	TGCT	1.39281	0.746131	0.745138	cg22216491
CASP8	TGCT	2.13605	0.516227	0.506789	cg01466121
CTSG	TGCT	2.83931	0.366311	0.344735	cg03502982
DDX3X	TGCT	6.51032e+08	0.998852	0.0704806	cg16117744
DHX9	TGCT	2.9495	0.348922	0.325606	cg16243197
GPX4	TGCT	1.38014	0.753025	0.752113	cg25540845
GSDMA	TGCT	2.19975	0.500408	0.490054	cg26162295
GSDMB	TGCT	2.20356	0.499363	0.488932	cg05725940
GSDMC	TGCT	1.21947	0.847434	0.847224	cg26073844
GSDMD	TGCT	1.9087	0.597661	0.591268	cg22687097
GSDME	TGCT	0.981104	0.984781	0.984781	cg00473134
GZMA	TGCT	0.710777	0.738599	0.737514	cg26357596
GZMB	TGCT	2.8416	0.365863	0.344228	cg03875678
IL18	TGCT	2.27224	0.483137	0.471706	cg26534425
IL1B	TGCT	2.18028	0.505093	0.495007	cg18773937
NAIP	TGCT	2.24538	0.489455	0.478428	cg07799572
NLRC4	TGCT	2.22316	0.494718	0.484015	cg22713339
NLRP1	TGCT	0.965492	0.971989	0.971988	cg09205190
NLRP3	TGCT	2.22183	0.495098	0.484426	cg21919599
NLRP9	TGCT	2.8416	0.365863	0.344228	cg08475088
PJVK	TGCT	6.18252e+08	0.998676	0.0415071	cg23246789
PRF1	TGCT	2.29223	0.478604	0.466889	cg20408402
PYCARD	TGCT	2.27224	0.483137	0.471706	cg11970458
ZBP1	TGCT	2.15746	0.510829	0.501084	cg07912689
AIM2	THCA	3.80753	0.0213213	0.0134776	cg11003133
APIP	THCA	1.46903	0.44608	0.443304	cg11622362
CASP1	THCA	0.617097	0.350129	0.345472	cg13802966
CASP4	THCA	0.735796	0.5435	0.541938	cg16669455
CASP5	THCA	1.0647	0.900305	0.900288	cg10825847
CASP6	THCA	0.854773	0.754169	0.753928	cg06464025
CASP8	THCA	0.517877	0.202892	0.194854	cg26799474
CTSG	THCA	0.931773	0.887674	0.88765	cg24777950
DDX3X	THCA	1.04161	0.935917	0.935912	cg21616821
DHX9	THCA	3.13964	0.0476339	0.036615	cg26546113
GPX4	THCA	1.41762	0.491104	0.489064	cg14894245
GSDMA	THCA	1.82162	0.238436	0.231808	cg24910161
GSDMB	THCA	1.59647	0.365249	0.360895	cg13212159
GSDMC	THCA	0.923672	0.873906	0.873873	cg23990303
GSDMD	THCA	2.51791	0.087364	0.0766854	cg10675725
GSDME	THCA	1.11295	0.830714	0.830635	cg25723149
GZMA	THCA	0.723234	0.520645	0.51883	cg26357596
GZMB	THCA	0.320402	0.0488924	0.0378133	cg03875678
IL18	THCA	0.561839	0.264346	0.25777	cg04929355
IL1B	THCA	0.942367	0.906531	0.906518	cg01290568
NAIP	THCA	0.97641	0.962367	0.962366	cg27059340
NLRC4	THCA	0.267092	0.0226927	0.0145432	cg22805603
NLRP1	THCA	1.31209	0.589983	0.588841	cg07442907
NLRP3	THCA	0.463096	0.153669	0.143718	cg21991396
NLRP9	THCA	0.560693	0.263094	0.256514	cg27637326
PJVK	THCA	1.09831	0.852661	0.852608	cg09890200
PRF1	THCA	0.692321	0.465994	0.463495	cg18352710
PYCARD	THCA	1.61109	0.355872	0.351327	cg05214748
ZBP1	THCA	0.876355	0.793542	0.793396	cg07912689
AIM2	THYM	0.122163	0.0475881	0.0180555	cg00490406
APIP	THYM	5.14353e+08	0.998104	0.00760516	cg07253191
CASP1	THYM	1.0446	0.949314	0.949311	cg04181079
CASP4	THYM	1.90155	0.358074	0.351118	cg16315582
CASP5	THYM	0.10102	0.0310557	0.00807557	cg10825847
CASP6	THYM	0.331407	0.171926	0.151825	cg08152567
CASP8	THYM	1.74665	0.427905	0.423019	cg25748441
CTSG	THYM	6.67501e+08	0.998011	0.00155382	cg01932691
DDX3X	THYM	0.421736	0.223489	0.209576	cg09523866
DHX9	THYM	0.713418	0.615688	0.614037	cg03763387
GPX4	THYM	1.42156e-09	0.998013	0.00130429	cg14894245
GSDMA	THYM	0.289671	0.123405	0.101212	cg06532257
GSDMB	THYM	0.653762	0.542421	0.539756	cg21499348
GSDMC	THYM	0.115007	0.041896	0.0144447	cg05316065
GSDMD	THYM	2.00958e-09	0.998106	0.0089406	cg06043315
GSDME	THYM	0.307167	0.141763	0.119971	cg24805239
GZMA	THYM	1.53314e-09	0.998018	0.00188088	cg05648002
GZMB	THYM	1.0113	0.986841	0.986841	cg03875678
IL18	THYM	0.111898	0.0394236	0.0129075	cg04100971
IL1B	THYM	0.0891842	0.0240473	0.00524929	cg15836722
NAIP	THYM	0.531312	0.367211	0.360627	cg07799572
NLRC4	THYM	0.171085	0.0308135	0.0159523	cg07055315
NLRP1	THYM	0.922908	0.905982	0.905958	cg14649267
NLRP3	THYM	1.21376e-09	0.998021	0.000608836	cg18126557
NLRP9	THYM	0.315991	0.155181	0.134601	cg07821737
PJVK	THYM	0.706954	0.61278	0.611194	cg15658577
PRF1	THYM	0.126411	0.0512124	0.0205677	cg02374486
PYCARD	THYM	0.528019	0.367756	0.359763	cg05214748
ZBP1	THYM	0.556005	0.408963	0.402452	cg09897064
AIM2	UCEC	0.847794	0.484734	0.484211	cg00490406
APIP	UCEC	1.05593	0.818771	0.818493	cg08318506
CASP1	UCEC	1.46702	0.1062	0.104075	cg21002651
CASP4	UCEC	1.15224	0.551731	0.551594	cg08469834
CASP5	UCEC	1.08427	0.731179	0.730643	cg14758526
CASP6	UCEC	1.40928	0.149988	0.148075	cg27274728
CASP8	UCEC	0.558983	0.0161126	0.0147077	cg01466121
CTSG	UCEC	1.76618	0.0190897	0.0175563	cg11189107
DDX3X	UCEC	1.58953	0.051217	0.0492362	cg06376940
DHX9	UCEC	1.00297	0.990033	0.990291	ch.1.3571010R
GPX4	UCEC	1.54973	0.0637916	0.0617495	cg13612480
GSDMA	UCEC	1.10405	0.672539	0.672164	cg24910161
GSDMB	UCEC	1.12528	0.614833	0.614607	cg16822095
GSDMC	UCEC	0.489562	0.00418851	0.0034483	cg26073844
GSDMD	UCEC	1.22981	0.378377	0.377506	cg26711732
GSDME	UCEC	1.1392	0.578247	0.577962	cg09333471
GZMA	UCEC	1.32612	0.232058	0.230493	cg26357596
GZMB	UCEC	1.13614	0.588457	0.587954	cg08766149
IL18	UCEC	1.80585	0.0142911	0.0129309	cg04100971
IL1B	UCEC	1.05138	0.830816	0.830544	cg01290568
NAIP	UCEC	0.912825	0.697102	0.696984	cg27059340
NLRC4	UCEC	0.94948	0.825091	0.825059	cg22805603
NLRP1	UCEC	1.40419	0.152474	0.150593	cg26561413
NLRP3	UCEC	0.648368	0.0703414	0.0682096	cg03505654
NLRP9	UCEC	0.613283	0.0484956	0.0463598	cg12766231
PJVK	UCEC	0.737215	0.196689	0.195077	cg23246789
PRF1	UCEC	1.96235	0.00584468	0.00497697	cg12433559
PYCARD	UCEC	2.24431	0.00100922	0.000738371	cg05907835
ZBP1	UCEC	1.39192	0.161433	0.159517	cg07912689
AIM2	UCS	1.01845	0.95774	0.954686	cg00490406
APIP	UCS	1.08101	0.819072	0.81642	cg15988239
CASP1	UCS	0.695676	0.29492	0.292159	cg21002651
CASP4	UCS	0.934459	0.844429	0.844307	cg08469834
CASP5	UCS	0.604239	0.143122	0.138903	cg14758526
CASP6	UCS	0.565114	0.107752	0.103721	cg05295810
CASP8	UCS	0.799222	0.510582	0.509557	cg14930754
CTSG	UCS	0.779585	0.480066	0.478896	cg24355048
DDX3X	UCS	0.803041	0.520066	0.519096	cg21616821
DHX9	UCS	0.757012	0.416435	0.414681	ch.1.3571010R
GPX4	UCS	0.697734	0.295097	0.293757	cg14894245
GSDMA	UCS	0.92622	0.8243	0.826669	cg24910161
GSDMB	UCS	1.10121	0.783612	0.7834	cg21499348
GSDMC	UCS	0.771503	0.448899	0.447337	cg05316065
GSDMD	UCS	0.762143	0.449799	0.448092	cg23101464
GSDME	UCS	0.97857	0.951476	0.948666	cg00473134
GZMA	UCS	0.677159	0.252757	0.250997	cg26357596
GZMB	UCS	0.68264	0.261849	0.260267	cg03875678
IL18	UCS	0.727566	0.353974	0.351779	cg11304234
IL1B	UCS	0.552755	0.0987817	0.0941362	cg18773937
NAIP	UCS	0.700299	0.298117	0.295382	cg27059340
NLRC4	UCS	0.841784	0.618544	0.617915	cg21028608
NLRP1	UCS	0.85831	0.659046	0.658253	cg00268086
NLRP3	UCS	1.0138	0.96788	0.96509	cg21806273
NLRP9	UCS	0.940274	0.861524	0.86449	cg12766231
PJVK	UCS	1.12784	0.739303	0.736097	cg25102782
PRF1	UCS	0.609089	0.169331	0.166256	cg02374486
PYCARD	UCS	0.692383	0.301475	0.298556	cg05214748
ZBP1	UCS	1.12747	0.724291	0.726595	cg07912689
AIM2	UVM	0.302975	0.0118274	0.00813527	cg27296413
APIP	UVM	1.23051	0.628348	0.627787	cg22717608
CASP1	UVM	0.284059	0.00831964	0.00493664	cg13802966
CASP4	UVM	1.33602	0.493872	0.492419	cg16669455
CASP5	UVM	0.359807	0.0254823	0.0199039	cg10825847
CASP6	UVM	1.27664	0.578118	0.577297	cg05295810
CASP8	UVM	0.552852	0.176567	0.170358	cg05130485
CTSG	UVM	0.332157	0.017017	0.0125293	cg01932691
DDX3X	UVM	1.68007	0.244178	0.239592	cg09523866
DHX9	UVM	1.20854	0.652874	0.652392	cg09228562
GPX4	UVM	0.841569	0.680927	0.680564	cg13612480
GSDMA	UVM	0.220371	0.00285697	0.00108033	cg10794714
GSDMB	UVM	0.182629	0.00058272	0.000155675	cg05725940
GSDMC	UVM	0.284463	0.00745417	0.00469405	cg05316065
GSDMD	UVM	0.299239	0.012183	0.00803331	cg26173173
GSDME	UVM	3.70531	0.00633217	0.00351542	cg00473134
GZMA	UVM	0.185922	0.0014655	0.000474592	cg26357596
GZMB	UVM	0.252605	0.00730638	0.00394874	cg08766149
IL18	UVM	0.77781	0.551245	0.550213	cg11304234
IL1B	UVM	0.317742	0.0113401	0.00799868	cg01290568
NAIP	UVM	0.352979	0.0200725	0.0155642	cg27059340
NLRC4	UVM	0.307923	0.0100723	0.00662342	cg07055315
NLRP1	UVM	0.147842	0.000250716	3.4708e-05	cg26561413
NLRP3	UVM	0.136136	0.00034958	3.5169e-05	cg21806273
NLRP9	UVM	0.324725	0.0134197	0.00928176	cg12766231
PJVK	UVM	0.975959	0.953709	0.953708	cg15658577
PRF1	UVM	0.415644	0.0471902	0.0407827	cg12433559
PYCARD	UVM	2.01088	0.115082	0.108241	cg05214748
ZBP1	UVM	0.243132	0.00412555	0.00211394	cg24380059

## Sheet: Table S8
Table S8: survival analysis based on SNV status.
Cancertype	Type oof survival	HR	Cox-pValue	Logrank-pValue
ACC	os	1.31794	0.652551	0.650602
ACC	pfs	2.42735	0.0459388	0.0401557
ACC	dss	1.37883	0.602231	0.599643
BLCA	os	0.703202	0.0357066	0.0347916
BLCA	pfs	0.770265	0.0707992	0.0701558
BLCA	dss	0.524874	0.00313852	0.00265956
BRCA	os	1.07739	0.791734	0.791144
BRCA	pfs	1.1246	0.628568	0.628085
BRCA	dss	1.52474	0.198145	0.194587
CESC	os	0.688888	0.214641	0.211369
CESC	pfs	0.584585	0.0678011	0.0642943
CESC	dss	0.495117	0.0844767	0.0782138
CHOL	os	3.5924e-09	0.998143	0.0504268
CHOL	pfs	0.304224	0.245965	0.218924
CHOL	dss	3.52604e-09	0.998204	0.0564214
COAD	os	1.6323	0.0218081	0.0205724
COAD	pfs	1.26952	0.185381	0.184395
COAD	dss	1.8885	0.018699	0.0168306
DLBC	os	0.966489	0.975705	0.975704
DLBC	pfs	1.64837	0.471341	0.466798
DLBC	dss	3.9661e-09	0.999328	0.489679
ESCA	os	1.26714	0.39043	0.388511
ESCA	pfs	1.36962	0.167318	0.164901
ESCA	dss	1.27146	0.467495	0.466039
GBM	os	1.14443	0.437385	0.434503
GBM	pfs	1.01314	0.936919	0.937397
GBM	dss	1.34701	0.116271	0.114032
HNSC	os	1.00828	0.95739	0.956953
HNSC	pfs	1.10778	0.452105	0.451506
HNSC	dss	0.915399	0.664839	0.664975
KICH	os	2.12341	0.478663	0.468281
KICH	pfs	1.70625	0.610534	0.606299
KICH	dss	2.88968	0.327467	0.305045
KIRC	os	1.482	0.219421	0.216324
KIRC	pfs	1.35862	0.279327	0.278371
KIRC	dss	1.64355	0.190359	0.185717
KIRP	os	1.06141	0.892896	0.89288
KIRP	pfs	0.648922	0.280698	0.277069
KIRP	dss	0.603177	0.492243	0.487633
LGG	os	2.23901	0.00219103	0.00164908
LGG	pfs	2.13803	0.000766342	0.000583531
LGG	dss	2.43247	0.000809701	0.000538481
LIHC	os	1.46582	0.104633	0.102555
LIHC	pfs	1.34401	0.11352	0.111742
LIHC	dss	1.40355	0.282291	0.28022
LUAD	os	1.15272	0.354342	0.353451
LUAD	pfs	1.09413	0.486777	0.487647
LUAD	dss	1.19597	0.356322	0.355393
LUSC	os	1.10399	0.495085	0.495116
LUSC	pfs	1.09494	0.499915	0.500138
LUSC	dss	1.02295	0.923367	0.923152
MESO	os	1.04512	0.924625	0.927182
MESO	pfs	1.46224	0.415902	0.411553
MESO	dss	1.76546	0.348026	0.340512
OV	os	0.861296	0.460073	0.459097
OV	pfs	0.942263	0.738966	0.73816
OV	dss	0.812662	0.369754	0.368181
PAAD	os	0.730147	0.496929	0.495525
PAAD	pfs	1.11537	0.765444	0.765179
PAAD	dss	0.942061	0.907598	0.908181
PRAD	os	3.84694e-08	0.998392	0.547289
PRAD	pfs	0.210565	0.121372	0.0871953
PRAD	dss	3.80975e-08	0.998794	0.650248
READ	os	0.233077	0.154388	0.120748
READ	pfs	0.336932	0.134345	0.116346
READ	dss	1.19952e-08	0.99775	0.158409
SARC	os	1.67137	0.126692	0.123051
SARC	pfs	1.44591	0.222282	0.219871
SARC	dss	1.7739	0.108243	0.103958
SKCM	os	0.870783	0.307066	0.306803
SKCM	pfs	0.90721	0.385665	0.386345
SKCM	dss	0.833438	0.213512	0.213035
STAD	os	0.870524	0.41466	0.414189
STAD	pfs	0.765781	0.0882152	0.0873464
STAD	dss	0.767014	0.246012	0.244623
THCA	os	1.07945e-07	0.997472	0.547761
THCA	pfs	1.66976	0.476357	0.471307
THCA	dss	1.08011e-07	0.998501	0.721491
THYM	os	6.70898	0.083016	0.044791
THYM	pfs	1.37448	0.755856	0.754859
THYM	dss	31.4603	0.015073	0.00013537
UCEC	os	0.624815	0.0512795	0.0491798
UCEC	pfs	0.575291	0.0034521	0.00307831
UCEC	dss	0.551612	0.0527736	0.0492906
UCS	os	1.67826	0.483123	0.484466
UCS	pfs	2.31868	0.165071	0.152329
UCS	dss	1.65897	0.494587	0.496647
UVM	os	3.86679e-08	0.997734	0.397537
UVM	pfs	0.931443	0.944539	0.945279
UVM	dss	3.85632e-08	0.997763	0.403032

## Sheet: Table S9
Table S9: Geneset CNV based survival analysis
Cancertype	Tyoe of survival	Logrank-pValue
ACC	os	0.404308
ACC	pfs	0.768959
ACC	dss	0.404308
BLCA	os	0.00950605
BLCA	pfs	0.0155945
BLCA	dss	0.00611607
BRCA	os	0.0591218
BRCA	pfs	0.294006
BRCA	dss	0.0902118
CESC	os	0.133474
CESC	pfs	0.240436
CESC	dss	0.218871
CHOL	os
CHOL	pfs
CHOL	dss
COAD	os	0.686686
COAD	pfs	0.340691
COAD	dss	0.32547
DLBC	os	0.14135
DLBC	pfs	0.0413532
DLBC	dss	0.273322
ESCA	os	0.95256
ESCA	pfs	0.567477
ESCA	dss	0.241322
GBM	os	0.967614
GBM	pfs	0.786473
GBM	dss	0.916319
HNSC	os	0.549337
HNSC	pfs	0.32637
HNSC	dss	0.516797
KICH	os	0.886309
KICH	pfs	0.312086
KICH	dss	1
KIRC	os	0.377083
KIRC	pfs	0.811127
KIRC	dss	0.165833
KIRP	os	0.803191
KIRP	pfs	0.14964
KIRP	dss	0.229297
LGG	os	0.368526
LGG	pfs	0.825915
LGG	dss	0.483365
LIHC	os	0.369274
LIHC	pfs	0.217809
LIHC	dss	0.221478
LUAD	os	0.484662
LUAD	pfs	0.973134
LUAD	dss	0.362304
LUSC	os	0.279507
LUSC	pfs	0.614399
LUSC	dss	0.747278
MESO	os	0.281398
MESO	pfs	0.869018
MESO	dss	0.935595
OV	os	0.951155
OV	pfs	0.265374
OV	dss
PAAD	os	0.677478
PAAD	pfs	0.493934
PAAD	dss	0.507508
PCPG	os	0.795986
PCPG	pfs	0.581854
PCPG	dss	0.906322
PRAD	os	0.770681
PRAD	pfs	0.202905
PRAD	dss	0.450403
READ	os	0.495121
READ	pfs	0.361738
READ	dss	0.683091
SARC	os	0.000320127
SARC	pfs	0.0223937
SARC	dss	0.00493394
STAD	os	0.439694
STAD	pfs	0.681064
STAD	dss	0.602668
TGCT	os	1
TGCT	pfs	0.583882
TGCT	dss	1
THCA	os	0.0145414
THCA	pfs	0.054106
THCA	dss	0.0108049
THYM	os	0.20443
THYM	pfs	0.202763
THYM	dss	0.0033808
UCEC	os	0.470715
UCEC	pfs	0.0898653
UCEC	dss	0.214288
UCS	os
UCS	pfs
UCS	dss
UVM	os	0.138187
UVM	pfs	0.04505
UVM	dss	0.0913364

## Sheet: Table S10
Table S10: GSVA score of TCGA pan-cancer samples.
ID	GSVA score	Type	CancerType
TCGA-OR-A5J1-01A	0.0721257	Tumor	ACC
TCGA-OR-A5J2-01A	0.0143736	Tumor	ACC
TCGA-OR-A5J3-01A	-0.100574	Tumor	ACC
TCGA-OR-A5J5-01A	0.0397126	Tumor	ACC
TCGA-OR-A5J6-01A	0.371728	Tumor	ACC
TCGA-OR-A5J7-01A	0.0769421	Tumor	ACC
TCGA-OR-A5J8-01A	0.484356	Tumor	ACC
TCGA-OR-A5J9-01A	-0.0196183	Tumor	ACC
TCGA-OR-A5JA-01A	-0.0350576	Tumor	ACC
TCGA-OR-A5JB-01A	0.815379	Tumor	ACC
TCGA-OR-A5JC-01A	0.0508516	Tumor	ACC
TCGA-OR-A5JD-01A	0.24098	Tumor	ACC
TCGA-OR-A5JE-01A	0.104086	Tumor	ACC
TCGA-OR-A5JF-01A	-0.042209	Tumor	ACC
TCGA-OR-A5JG-01A	-0.0984834	Tumor	ACC
TCGA-OR-A5JI-01A	0.226037	Tumor	ACC
TCGA-OR-A5JJ-01A	-0.107227	Tumor	ACC
TCGA-OR-A5JK-01A	0.351428	Tumor	ACC
TCGA-OR-A5JL-01A	0.0561439	Tumor	ACC
TCGA-OR-A5JM-01A	0.0394384	Tumor	ACC
TCGA-OR-A5JO-01A	0.583935	Tumor	ACC
TCGA-OR-A5JP-01A	-0.0422308	Tumor	ACC
TCGA-OR-A5JQ-01A	0.179757	Tumor	ACC
TCGA-OR-A5JR-01A	0.157883	Tumor	ACC
TCGA-OR-A5JS-01A	-0.0681992	Tumor	ACC
TCGA-OR-A5JT-01A	0.161858	Tumor	ACC
TCGA-OR-A5JV-01A	0.303176	Tumor	ACC
TCGA-OR-A5JW-01A	-0.0473984	Tumor	ACC
TCGA-OR-A5JX-01A	0.0221663	Tumor	ACC
TCGA-OR-A5JY-01A	0.237119	Tumor	ACC
TCGA-OR-A5JZ-01A	0.275119	Tumor	ACC
TCGA-OR-A5K0-01A	0.00822041	Tumor	ACC
TCGA-OR-A5K1-01A	0.26108	Tumor	ACC
TCGA-OR-A5K2-01A	0.0180744	Tumor	ACC
TCGA-OR-A5K3-01A	0.120381	Tumor	ACC
TCGA-OR-A5K4-01A	0.0899327	Tumor	ACC
TCGA-OR-A5K5-01A	0.108656	Tumor	ACC
TCGA-OR-A5K6-01A	0.0490256	Tumor	ACC
TCGA-OR-A5K8-01A	-0.0404819	Tumor	ACC
TCGA-OR-A5K9-01A	0.0132585	Tumor	ACC
TCGA-OR-A5KO-01A	-0.0518217	Tumor	ACC
TCGA-OR-A5KT-01A	0.286362	Tumor	ACC
TCGA-OR-A5KU-01A	-0.0900934	Tumor	ACC
TCGA-OR-A5KV-01A	-0.0903431	Tumor	ACC
TCGA-OR-A5KW-01A	-0.156925	Tumor	ACC
TCGA-OR-A5KX-01A	-0.000548567	Tumor	ACC
TCGA-OR-A5KY-01A	-0.0764067	Tumor	ACC
TCGA-OR-A5KZ-01A	0.0964519	Tumor	ACC
TCGA-OR-A5L3-01A	0.0391314	Tumor	ACC
TCGA-OR-A5L4-01A	0.0693159	Tumor	ACC
TCGA-OR-A5L5-01A	0.250213	Tumor	ACC
TCGA-OR-A5L6-01A	0.28406	Tumor	ACC
TCGA-OR-A5L8-01A	-0.116468	Tumor	ACC
TCGA-OR-A5L9-01A	0.164152	Tumor	ACC
TCGA-OR-A5LA-01A	0.289603	Tumor	ACC
TCGA-OR-A5LB-01A	-0.108061	Tumor	ACC
TCGA-OR-A5LC-01A	0.0539501	Tumor	ACC
TCGA-OR-A5LD-01A	0.0604796	Tumor	ACC
TCGA-OR-A5LE-01A	-0.0511356	Tumor	ACC
TCGA-OR-A5LG-01A	0.157338	Tumor	ACC
TCGA-OR-A5LH-01A	0.110903	Tumor	ACC
TCGA-OR-A5LJ-01A	0.0475209	Tumor	ACC
TCGA-OR-A5LK-01A	0.371876	Tumor	ACC
TCGA-OR-A5LL-01A	-0.0518402	Tumor	ACC
TCGA-OR-A5LM-01A	0.0339257	Tumor	ACC
TCGA-OR-A5LN-01A	0.348559	Tumor	ACC
TCGA-OR-A5LO-01A	-0.137535	Tumor	ACC
TCGA-OR-A5LP-01A	0.196397	Tumor	ACC
TCGA-OR-A5LR-01A	0.216592	Tumor	ACC
TCGA-OR-A5LS-01A	-0.036659	Tumor	ACC
TCGA-OR-A5LT-01A	0.0620699	Tumor	ACC
TCGA-OU-A5PI-01A	-0.165823	Tumor	ACC
TCGA-P6-A5OF-01A	-0.184621	Tumor	ACC
TCGA-P6-A5OG-01A	0.56341	Tumor	ACC
TCGA-PA-A5YG-01A	0.205234	Tumor	ACC
TCGA-PK-A5H8-01A	-0.000875043	Tumor	ACC
TCGA-PK-A5H9-01A	0.209533	Tumor	ACC
TCGA-PK-A5HA-01A	0.232957	Tumor	ACC
TCGA-PK-A5HB-01A	-0.051388	Tumor	ACC
TCGA-2F-A9KO-01A	0.459641	Tumor	BLCA
TCGA-2F-A9KP-01A	0.144813	Tumor	BLCA
TCGA-2F-A9KQ-01A	0.179215	Tumor	BLCA
TCGA-2F-A9KR-01A	0.347864	Tumor	BLCA
TCGA-2F-A9KT-01A	0.270654	Tumor	BLCA
TCGA-2F-A9KW-01A	0.168358	Tumor	BLCA
TCGA-4Z-AA7M-01A	0.117909	Tumor	BLCA
TCGA-4Z-AA7N-01A	0.322447	Tumor	BLCA
TCGA-4Z-AA7O-01A	0.378411	Tumor	BLCA
TCGA-4Z-AA7Q-01A	0.57334	Tumor	BLCA
TCGA-4Z-AA7R-01A	0.199798	Tumor	BLCA
TCGA-4Z-AA7S-01A	0.102678	Tumor	BLCA
TCGA-4Z-AA7W-01A	0.719191	Tumor	BLCA
TCGA-4Z-AA7Y-01A	0.392743	Tumor	BLCA
TCGA-4Z-AA80-01A	0.115759	Tumor	BLCA
TCGA-4Z-AA81-01A	0.638438	Tumor	BLCA
TCGA-4Z-AA82-01A	0.439755	Tumor	BLCA
TCGA-4Z-AA83-01A	0.518927	Tumor	BLCA
TCGA-4Z-AA84-01A	0.254618	Tumor	BLCA
TCGA-4Z-AA86-01A	0.570702	Tumor	BLCA
TCGA-4Z-AA87-01A	0.301532	Tumor	BLCA
TCGA-4Z-AA89-01A	0.438042	Tumor	BLCA
TCGA-5N-A9KI-01A	0.281205	Tumor	BLCA
TCGA-5N-A9KM-01A	0.407681	Tumor	BLCA
TCGA-BL-A0C8-01A	0.139597	Tumor	BLCA
TCGA-BL-A13I-01A	0.506462	Tumor	BLCA
TCGA-BL-A13J-01A	0.107899	Tumor	BLCA
TCGA-BL-A13J-11A	0.0997523	Normal	BLCA
TCGA-BL-A3JM-01A	0.110795	Tumor	BLCA
TCGA-BL-A5ZZ-01A	0.28696	Tumor	BLCA
TCGA-BT-A0S7-01A	0.119131	Tumor	BLCA
TCGA-BT-A0YX-01A	0.43456	Tumor	BLCA
TCGA-BT-A20J-01A	0.37449	Tumor	BLCA
TCGA-BT-A20N-01A	0.101464	Tumor	BLCA
TCGA-BT-A20N-11A	0.101479	Normal	BLCA
TCGA-BT-A20O-01A	0.653427	Tumor	BLCA
TCGA-BT-A20P-01A	0.338198	Tumor	BLCA
TCGA-BT-A20Q-01A	0.431076	Tumor	BLCA
TCGA-BT-A20Q-11A	0.0972882	Normal	BLCA
TCGA-BT-A20R-01A	0.168359	Tumor	BLCA
TCGA-BT-A20R-11A	0.128019	Normal	BLCA
TCGA-BT-A20T-01A	0.425106	Tumor	BLCA
TCGA-BT-A20U-01A	0.313589	Tumor	BLCA
TCGA-BT-A20U-11A	0.399712	Normal	BLCA
TCGA-BT-A20V-01A	0.422963	Tumor	BLCA
TCGA-BT-A20W-01A	0.172165	Tumor	BLCA
TCGA-BT-A20W-11A	0.28559	Normal	BLCA
TCGA-BT-A20X-01A	0.415485	Tumor	BLCA
TCGA-BT-A2LA-01A	-0.12821	Tumor	BLCA
TCGA-BT-A2LA-11A	0.405045	Normal	BLCA
TCGA-BT-A2LB-01A	0.414458	Tumor	BLCA
TCGA-BT-A2LB-11A	0.374306	Normal	BLCA
TCGA-BT-A2LD-01A	0.162179	Tumor	BLCA
TCGA-BT-A3PH-01A	0.105805	Tumor	BLCA
TCGA-BT-A3PJ-01A	0.53889	Tumor	BLCA
TCGA-BT-A3PK-01A	0.429415	Tumor	BLCA
TCGA-BT-A42C-01A	0.302201	Tumor	BLCA
TCGA-BT-A42E-01A	0.673033	Tumor	BLCA
TCGA-BT-A42F-01A	0.589455	Tumor	BLCA
TCGA-C4-A0EZ-01A	-0.0766272	Tumor	BLCA
TCGA-C4-A0F0-01A	0.391671	Tumor	BLCA
TCGA-C4-A0F1-01A	0.459292	Tumor	BLCA
TCGA-C4-A0F6-01A	0.174641	Tumor	BLCA
TCGA-C4-A0F7-01A	0.136165	Tumor	BLCA
TCGA-CF-A1HR-01A	0.303939	Tumor	BLCA
TCGA-CF-A1HS-01A	0.310116	Tumor	BLCA
TCGA-CF-A27C-01A	0.449663	Tumor	BLCA
TCGA-CF-A3MF-01A	0.26983	Tumor	BLCA
TCGA-CF-A3MG-01A	0.219713	Tumor	BLCA
TCGA-CF-A3MH-01A	0.403971	Tumor	BLCA
TCGA-CF-A3MI-01A	0.346725	Tumor	BLCA
TCGA-CF-A47S-01A	0.520269	Tumor	BLCA
TCGA-CF-A47T-01A	0.344986	Tumor	BLCA
TCGA-CF-A47V-01A	0.460183	Tumor	BLCA
TCGA-CF-A47W-01A	0.415226	Tumor	BLCA
TCGA-CF-A47X-01A	0.25008	Tumor	BLCA
TCGA-CF-A47Y-01A	0.417134	Tumor	BLCA
TCGA-CF-A5U8-01A	0.470104	Tumor	BLCA
TCGA-CF-A5UA-01A	0.316195	Tumor	BLCA
TCGA-CF-A7I0-01A	0.158754	Tumor	BLCA
TCGA-CF-A8HX-01A	0.262034	Tumor	BLCA
TCGA-CF-A8HY-01A	0.393892	Tumor	BLCA
TCGA-CF-A9FF-01A	0.313427	Tumor	BLCA
TCGA-CF-A9FH-01A	0.521929	Tumor	BLCA
TCGA-CF-A9FL-01A	0.372753	Tumor	BLCA
TCGA-CF-A9FM-01A	0.538449	Tumor	BLCA
TCGA-CU-A0YN-01A	0.436476	Tumor	BLCA
TCGA-CU-A0YN-11A	0.0791269	Normal	BLCA
TCGA-CU-A0YO-01A	0.393475	Tumor	BLCA
TCGA-CU-A0YR-01A	0.24776	Tumor	BLCA
TCGA-CU-A0YR-11A	0.175676	Normal	BLCA
TCGA-CU-A3KJ-01A	0.397736	Tumor	BLCA
TCGA-CU-A3QU-01A	0.144277	Tumor	BLCA
TCGA-CU-A3YL-01A	0.195543	Tumor	BLCA
TCGA-CU-A5W6-01A	0.308789	Tumor	BLCA
TCGA-CU-A72E-01A	0.356095	Tumor	BLCA
TCGA-DK-A1A3-01A	0.166746	Tumor	BLCA
TCGA-DK-A1A5-01A	0.42833	Tumor	BLCA
TCGA-DK-A1A6-01A	0.374783	Tumor	BLCA
TCGA-DK-A1A7-01A	0.14462	Tumor	BLCA
TCGA-DK-A1AA-01A	0.43488	Tumor	BLCA
TCGA-DK-A1AB-01A	0.36136	Tumor	BLCA
TCGA-DK-A1AC-01A	0.277578	Tumor	BLCA
TCGA-DK-A1AD-01A	0.195536	Tumor	BLCA
TCGA-DK-A1AE-01A	0.25288	Tumor	BLCA
TCGA-DK-A1AF-01A	0.422614	Tumor	BLCA
TCGA-DK-A1AG-01A	0.488849	Tumor	BLCA
TCGA-DK-A2HX-01A	0.112808	Tumor	BLCA
TCGA-DK-A2I1-01A	0.27765	Tumor	BLCA
TCGA-DK-A2I2-01A	0.551524	Tumor	BLCA
TCGA-DK-A2I4-01A	0.635732	Tumor	BLCA
TCGA-DK-A2I6-01A	0.312913	Tumor	BLCA
TCGA-DK-A3IK-01A	0.176575	Tumor	BLCA
TCGA-DK-A3IL-01A	0.162164	Tumor	BLCA
TCGA-DK-A3IM-01A	0.287309	Tumor	BLCA
TCGA-DK-A3IN-01A	0.259463	Tumor	BLCA
TCGA-DK-A3IQ-01A	0.137887	Tumor	BLCA
TCGA-DK-A3IS-01A	0.362819	Tumor	BLCA
TCGA-DK-A3IT-01A	0.214757	Tumor	BLCA
TCGA-DK-A3IU-01A	0.503334	Tumor	BLCA
TCGA-DK-A3IV-01A	0.311998	Tumor	BLCA
TCGA-DK-A3WW-01A	0.772817	Tumor	BLCA
TCGA-DK-A3WX-01A	0.635345	Tumor	BLCA
TCGA-DK-A3WY-01A	0.439547	Tumor	BLCA
TCGA-DK-A3X1-01A	0.37642	Tumor	BLCA
TCGA-DK-A3X2-01A	0.201104	Tumor	BLCA
TCGA-DK-A6AV-01A	0.286618	Tumor	BLCA
TCGA-DK-A6AW-01A	0.277024	Tumor	BLCA
TCGA-DK-A6B0-01A	0.459445	Tumor	BLCA
TCGA-DK-A6B1-01A	0.103702	Tumor	BLCA
TCGA-DK-A6B2-01A	0.239312	Tumor	BLCA
TCGA-DK-A6B5-01A	0.461517	Tumor	BLCA
TCGA-DK-A6B6-01A	0.416187	Tumor	BLCA
TCGA-DK-AA6L-01A	0.428116	Tumor	BLCA
TCGA-DK-AA6M-01A	0.50637	Tumor	BLCA
TCGA-DK-AA6P-01A	0.140261	Tumor	BLCA
TCGA-DK-AA6Q-01A	0.471868	Tumor	BLCA
TCGA-DK-AA6R-01A	0.472995	Tumor	BLCA
TCGA-DK-AA6S-01A	0.328712	Tumor	BLCA
TCGA-DK-AA6T-01A	0.382219	Tumor	BLCA
TCGA-DK-AA6U-01A	0.221334	Tumor	BLCA
TCGA-DK-AA6W-01A	-0.0066212	Tumor	BLCA
TCGA-DK-AA6X-01A	0.353679	Tumor	BLCA
TCGA-DK-AA71-01A	0.338142	Tumor	BLCA
TCGA-DK-AA74-01A	0.557706	Tumor	BLCA
TCGA-DK-AA75-01A	0.212029	Tumor	BLCA
TCGA-DK-AA76-01A	0.21234	Tumor	BLCA
TCGA-DK-AA77-01A	0.369758	Tumor	BLCA
TCGA-E5-A2PC-01A	0.517674	Tumor	BLCA
TCGA-E5-A4TZ-01A	0.275876	Tumor	BLCA
TCGA-E5-A4U1-01A	0.179869	Tumor	BLCA
TCGA-E7-A3X6-01A	0.566461	Tumor	BLCA
TCGA-E7-A3Y1-01A	0.445502	Tumor	BLCA
TCGA-E7-A4IJ-01A	0.3972	Tumor	BLCA
TCGA-E7-A4XJ-01A	0.286903	Tumor	BLCA
TCGA-E7-A519-01A	0.504084	Tumor	BLCA
TCGA-E7-A541-01A	0.436829	Tumor	BLCA
TCGA-E7-A5KE-01A	0.103605	Tumor	BLCA
TCGA-E7-A5KF-01A	0.438063	Tumor	BLCA
TCGA-E7-A677-01A	0.360084	Tumor	BLCA
TCGA-E7-A678-01A	0.532681	Tumor	BLCA
TCGA-E7-A6MD-01A	0.407434	Tumor	BLCA
TCGA-E7-A6ME-01A	0.222438	Tumor	BLCA
TCGA-E7-A6MF-01A	0.286555	Tumor	BLCA
TCGA-E7-A7DU-01A	0.372701	Tumor	BLCA
TCGA-E7-A7DV-01A	0.542052	Tumor	BLCA
TCGA-E7-A7PW-01A	0.283432	Tumor	BLCA
TCGA-E7-A7XN-01A	0.761913	Tumor	BLCA
TCGA-E7-A85H-01A	0.270653	Tumor	BLCA
TCGA-E7-A8O7-01A	0.534598	Tumor	BLCA
TCGA-E7-A8O8-01A	0.252524	Tumor	BLCA
TCGA-E7-A97P-01A	0.741614	Tumor	BLCA
TCGA-E7-A97Q-01A	0.159439	Tumor	BLCA
TCGA-FD-A3B3-01A	0.612861	Tumor	BLCA
TCGA-FD-A3B4-01A	0.637603	Tumor	BLCA
TCGA-FD-A3B5-01A	0.320018	Tumor	BLCA
TCGA-FD-A3B6-01A	0.508154	Tumor	BLCA
TCGA-FD-A3B7-01A	0.512558	Tumor	BLCA
TCGA-FD-A3B8-01A	0.587543	Tumor	BLCA
TCGA-FD-A3N5-01A	0.516799	Tumor	BLCA
TCGA-FD-A3N6-01A	0.550714	Tumor	BLCA
TCGA-FD-A3NA-01A	0.376227	Tumor	BLCA
TCGA-FD-A3SJ-01A	0.127316	Tumor	BLCA
TCGA-FD-A3SL-01A	0.0945519	Tumor	BLCA
TCGA-FD-A3SM-01A	0.258528	Tumor	BLCA
TCGA-FD-A3SN-01A	0.375696	Tumor	BLCA
TCGA-FD-A3SO-01A	0.43002	Tumor	BLCA
TCGA-FD-A3SP-01A	0.35259	Tumor	BLCA
TCGA-FD-A3SQ-01A	0.300329	Tumor	BLCA
TCGA-FD-A3SR-01A	0.247909	Tumor	BLCA
TCGA-FD-A3SS-01A	0.144034	Tumor	BLCA
TCGA-FD-A43N-01A	0.224064	Tumor	BLCA
TCGA-FD-A43P-01A	0.375964	Tumor	BLCA
TCGA-FD-A43S-01A	0.541879	Tumor	BLCA
TCGA-FD-A43U-01A	0.462939	Tumor	BLCA
TCGA-FD-A43X-01A	0.355643	Tumor	BLCA
TCGA-FD-A43Y-01A	0.450775	Tumor	BLCA
TCGA-FD-A5BR-01A	0.308104	Tumor	BLCA
TCGA-FD-A5BS-01A	0.660885	Tumor	BLCA
TCGA-FD-A5BT-01A	0.482206	Tumor	BLCA
TCGA-FD-A5BU-01A	0.577559	Tumor	BLCA
TCGA-FD-A5BV-01A	0.17384	Tumor	BLCA
TCGA-FD-A5BX-01A	0.393466	Tumor	BLCA
TCGA-FD-A5BY-01A	0.373404	Tumor	BLCA
TCGA-FD-A5BZ-01A	0.108187	Tumor	BLCA
TCGA-FD-A5C0-01A	0.314371	Tumor	BLCA
TCGA-FD-A5C1-01A	0.681082	Tumor	BLCA
TCGA-FD-A62N-01A	0.633871	Tumor	BLCA
TCGA-FD-A62O-01A	0.194133	Tumor	BLCA
TCGA-FD-A62P-01A	0.375251	Tumor	BLCA
TCGA-FD-A62S-01A	0.357349	Tumor	BLCA
TCGA-FD-A6TA-01A	0.358066	Tumor	BLCA
TCGA-FD-A6TB-01A	0.418926	Tumor	BLCA
TCGA-FD-A6TC-01A	0.328255	Tumor	BLCA
TCGA-FD-A6TD-01A	0.576803	Tumor	BLCA
TCGA-FD-A6TE-01A	0.257363	Tumor	BLCA
TCGA-FD-A6TF-01A	0.187005	Tumor	BLCA
TCGA-FD-A6TG-01A	0.171665	Tumor	BLCA
TCGA-FD-A6TH-01A	0.145423	Tumor	BLCA
TCGA-FD-A6TI-01A	0.286497	Tumor	BLCA
TCGA-FD-A6TK-01A	0.460776	Tumor	BLCA
TCGA-FJ-A3Z7-01A	0.324356	Tumor	BLCA
TCGA-FJ-A3Z9-01A	0.302967	Tumor	BLCA
TCGA-FJ-A3ZE-01A	0.165309	Tumor	BLCA
TCGA-FJ-A3ZF-01A	0.073787	Tumor	BLCA
TCGA-FJ-A871-01A	0.232949	Tumor	BLCA
TCGA-FT-A3EE-01A	0.184628	Tumor	BLCA
TCGA-FT-A61P-01A	0.477429	Tumor	BLCA
TCGA-G2-A2EC-01A	0.288038	Tumor	BLCA
TCGA-G2-A2EF-01A	0.628557	Tumor	BLCA
TCGA-G2-A2EJ-01A	0.630041	Tumor	BLCA
TCGA-G2-A2EK-01A	0.223267	Tumor	BLCA
TCGA-G2-A2EL-01A	-0.0859897	Tumor	BLCA
TCGA-G2-A2EO-01A	0.299829	Tumor	BLCA
TCGA-G2-A2ES-01A	0.451607	Tumor	BLCA
TCGA-G2-A3IB-01A	0.358631	Tumor	BLCA
TCGA-G2-A3IE-01A	0.308257	Tumor	BLCA
TCGA-G2-A3VY-01A	0.136532	Tumor	BLCA
TCGA-G2-AA3B-01A	0.37894	Tumor	BLCA
TCGA-G2-AA3C-01A	0.454062	Tumor	BLCA
TCGA-G2-AA3D-01A	0.304673	Tumor	BLCA
TCGA-G2-AA3F-01A	0.155045	Tumor	BLCA
TCGA-GC-A3BM-01A	0.284845	Tumor	BLCA
TCGA-GC-A3BM-11A	0.329261	Normal	BLCA
TCGA-GC-A3I6-01A	0.538642	Tumor	BLCA
TCGA-GC-A3OO-01A	0.221954	Tumor	BLCA
TCGA-GC-A3RB-01A	0.223568	Tumor	BLCA
TCGA-GC-A3RC-01A	0.510742	Tumor	BLCA
TCGA-GC-A3RD-01A	0.336858	Tumor	BLCA
TCGA-GC-A3WC-01A	0.471925	Tumor	BLCA
TCGA-GC-A3WC-11A	0.284446	Normal	BLCA
TCGA-GC-A3YS-01A	0.295557	Tumor	BLCA
TCGA-GC-A4ZW-01A	0.118515	Tumor	BLCA
TCGA-GC-A6I1-01A	0.671556	Tumor	BLCA
TCGA-GC-A6I3-01A	0.4713	Tumor	BLCA
TCGA-GC-A6I3-11A	0.552455	Normal	BLCA
TCGA-GD-A2C5-01A	0.149424	Tumor	BLCA
TCGA-GD-A2C5-11A	0.304833	Normal	BLCA
TCGA-GD-A3OP-01A	0.242878	Tumor	BLCA
TCGA-GD-A3OP-11A	0.467035	Normal	BLCA
TCGA-GD-A3OQ-01A	0.450577	Tumor	BLCA
TCGA-GD-A3OQ-11A	0.221213	Normal	BLCA
TCGA-GD-A3OS-01A	0.0644264	Tumor	BLCA
TCGA-GD-A6C6-01A	0.259534	Tumor	BLCA
TCGA-GD-A76B-01A	0.352783	Tumor	BLCA
TCGA-GU-A42P-01A	0.0695272	Tumor	BLCA
TCGA-GU-A42Q-01A	0.288592	Tumor	BLCA
TCGA-GU-A42R-01A	0.204391	Tumor	BLCA
TCGA-GU-A762-01A	0.739413	Tumor	BLCA
TCGA-GU-A763-01A	0.475857	Tumor	BLCA
TCGA-GU-A764-01A	0.465416	Tumor	BLCA
TCGA-GU-A766-01A	0.87179	Tumor	BLCA
TCGA-GU-A767-01A	0.152774	Tumor	BLCA
TCGA-GU-AATO-01A	0.314958	Tumor	BLCA
TCGA-GU-AATP-01A	0.297954	Tumor	BLCA
TCGA-GU-AATQ-01A	0.281683	Tumor	BLCA
TCGA-GV-A3JV-01A	0.202571	Tumor	BLCA
TCGA-GV-A3JW-01A	0.0527394	Tumor	BLCA
TCGA-GV-A3JX-01A	0.257126	Tumor	BLCA
TCGA-GV-A3JZ-01A	0.154685	Tumor	BLCA
TCGA-GV-A3QF-01A	0.266293	Tumor	BLCA
TCGA-GV-A3QG-01A	0.371368	Tumor	BLCA
TCGA-GV-A3QH-01A	0.106049	Tumor	BLCA
TCGA-GV-A3QI-01A	0.0191113	Tumor	BLCA
TCGA-GV-A3QK-01B	0.343927	Tumor	BLCA
TCGA-GV-A40E-01A	0.440729	Tumor	BLCA
TCGA-GV-A40G-01A	0.136275	Tumor	BLCA
TCGA-GV-A6ZA-01A	0.368531	Tumor	BLCA
TCGA-H4-A2HO-01A	0.24702	Tumor	BLCA
TCGA-H4-A2HQ-01A	0.304038	Tumor	BLCA
TCGA-HQ-A2OE-01A	0.0534881	Tumor	BLCA
TCGA-HQ-A2OF-01A	0.214222	Tumor	BLCA
TCGA-HQ-A5ND-01A	0.440037	Tumor	BLCA
TCGA-HQ-A5NE-01A	0.412481	Tumor	BLCA
TCGA-K4-A3WS-01A	0.27922	Tumor	BLCA
TCGA-K4-A3WU-01B	0.185498	Tumor	BLCA
TCGA-K4-A3WV-01A	0.208073	Tumor	BLCA
TCGA-K4-A3WV-11A	0.313592	Normal	BLCA
TCGA-K4-A4AB-01B	0.288134	Tumor	BLCA
TCGA-K4-A4AC-01A	0.516656	Tumor	BLCA
TCGA-K4-A54R-01A	0.515167	Tumor	BLCA
TCGA-K4-A54R-11A	0.401938	Normal	BLCA
TCGA-K4-A5RH-01A	0.547793	Tumor	BLCA
TCGA-K4-A5RI-01A	0.396886	Tumor	BLCA
TCGA-K4-A5RI-11A	0.516475	Normal	BLCA
TCGA-K4-A5RJ-01A	0.616506	Tumor	BLCA
TCGA-K4-A6FZ-01A	0.516153	Tumor	BLCA
TCGA-K4-A6MB-01A	0.153013	Tumor	BLCA
TCGA-K4-A83P-01A	0.396557	Tumor	BLCA
TCGA-K4-AAQO-01A	0.154536	Tumor	BLCA
TCGA-KQ-A41N-01A	0.110846	Tumor	BLCA
TCGA-KQ-A41O-01A	0.203132	Tumor	BLCA
TCGA-KQ-A41P-01A	0.205345	Tumor	BLCA
TCGA-KQ-A41Q-01A	0.245038	Tumor	BLCA
TCGA-KQ-A41R-01A	0.161391	Tumor	BLCA
TCGA-KQ-A41S-01A	0.233618	Tumor	BLCA
TCGA-LC-A66R-01A	0.591582	Tumor	BLCA
TCGA-LT-A5Z6-01A	0.14726	Tumor	BLCA
TCGA-LT-A8JT-01A	0.404311	Tumor	BLCA
TCGA-MV-A51V-01A	0.190531	Tumor	BLCA
TCGA-PQ-A6FI-01A	0.577293	Tumor	BLCA
TCGA-PQ-A6FN-01A	0.393021	Tumor	BLCA
TCGA-R3-A69X-01A	0.338861	Tumor	BLCA
TCGA-S5-A6DX-01A	0.36193	Tumor	BLCA
TCGA-S5-AA26-01A	0.264521	Tumor	BLCA
TCGA-SY-A9G0-01A	0.164487	Tumor	BLCA
TCGA-SY-A9G5-01A	0.565343	Tumor	BLCA
TCGA-UY-A78K-01A	0.394787	Tumor	BLCA
TCGA-UY-A78L-01A	0.216541	Tumor	BLCA
TCGA-UY-A78M-01A	0.235673	Tumor	BLCA
TCGA-UY-A78N-01A	0.063946	Tumor	BLCA
TCGA-UY-A78O-01A	0.116209	Tumor	BLCA
TCGA-UY-A78P-01A	0.560401	Tumor	BLCA
TCGA-UY-A8OB-01A	0.5585	Tumor	BLCA
TCGA-UY-A8OC-01A	0.344539	Tumor	BLCA
TCGA-UY-A8OD-01A	0.203369	Tumor	BLCA
TCGA-UY-A9PA-01A	0.606805	Tumor	BLCA
TCGA-UY-A9PB-01A	0.616546	Tumor	BLCA
TCGA-UY-A9PD-01A	0.173847	Tumor	BLCA
TCGA-UY-A9PE-01A	0.138117	Tumor	BLCA
TCGA-UY-A9PF-01A	0.213046	Tumor	BLCA
TCGA-UY-A9PH-01A	0.508321	Tumor	BLCA
TCGA-XF-A8HB-01A	0.302695	Tumor	BLCA
TCGA-XF-A8HC-01A	0.00842813	Tumor	BLCA
TCGA-XF-A8HD-01A	0.627019	Tumor	BLCA
TCGA-XF-A8HE-01A	0.506562	Tumor	BLCA
TCGA-XF-A8HF-01A	0.330612	Tumor	BLCA
TCGA-XF-A8HG-01A	0.151023	Tumor	BLCA
TCGA-XF-A8HH-01A	0.128202	Tumor	BLCA
TCGA-XF-A8HI-01A	0.455164	Tumor	BLCA
TCGA-XF-A9SH-01A	0.36743	Tumor	BLCA
TCGA-XF-A9SI-01A	0.539441	Tumor	BLCA
TCGA-XF-A9SJ-01A	0.392439	Tumor	BLCA
TCGA-XF-A9SK-01A	0.345902	Tumor	BLCA
TCGA-XF-A9SL-01A	0.346439	Tumor	BLCA
TCGA-XF-A9SM-01A	0.612373	Tumor	BLCA
TCGA-XF-A9SP-01A	0.215965	Tumor	BLCA
TCGA-XF-A9ST-01A	0.00725181	Tumor	BLCA
TCGA-XF-A9SU-01A	0.306057	Tumor	BLCA
TCGA-XF-A9SV-01A	0.15962	Tumor	BLCA
TCGA-XF-A9SW-01A	0.237535	Tumor	BLCA
TCGA-XF-A9SX-01A	0.426318	Tumor	BLCA
TCGA-XF-A9SY-01A	0.749684	Tumor	BLCA
TCGA-XF-A9SZ-01A	0.286548	Tumor	BLCA
TCGA-XF-A9T0-01A	0.298593	Tumor	BLCA
TCGA-XF-A9T2-01A	0.266162	Tumor	BLCA
TCGA-XF-A9T3-01A	0.391712	Tumor	BLCA
TCGA-XF-A9T4-01A	0.566875	Tumor	BLCA
TCGA-XF-A9T5-01A	0.610272	Tumor	BLCA
TCGA-XF-A9T6-01A	0.449014	Tumor	BLCA
TCGA-XF-A9T8-01A	0.583949	Tumor	BLCA
TCGA-XF-AAME-01A	0.409718	Tumor	BLCA
TCGA-XF-AAMG-01A	0.1852	Tumor	BLCA
TCGA-XF-AAMH-01A	0.129576	Tumor	BLCA
TCGA-XF-AAMJ-01A	0.222817	Tumor	BLCA
TCGA-XF-AAML-01A	0.330047	Tumor	BLCA
TCGA-XF-AAMQ-01A	0.445094	Tumor	BLCA
TCGA-XF-AAMR-01A	0.295677	Tumor	BLCA
TCGA-XF-AAMT-01A	0.392912	Tumor	BLCA
TCGA-XF-AAMW-01A	0.427851	Tumor	BLCA
TCGA-XF-AAMX-01A	0.147773	Tumor	BLCA
TCGA-XF-AAMY-01A	0.213706	Tumor	BLCA
TCGA-XF-AAMZ-01A	0.165096	Tumor	BLCA
TCGA-XF-AAN0-01A	0.324836	Tumor	BLCA
TCGA-XF-AAN1-01A	0.357591	Tumor	BLCA
TCGA-XF-AAN2-01A	0.501421	Tumor	BLCA
TCGA-XF-AAN3-01A	0.367034	Tumor	BLCA
TCGA-XF-AAN4-01A	0.423312	Tumor	BLCA
TCGA-XF-AAN5-01A	0.712294	Tumor	BLCA
TCGA-XF-AAN7-01A	0.110028	Tumor	BLCA
TCGA-XF-AAN8-01A	0.432709	Tumor	BLCA
TCGA-YC-A89H-01A	0.227935	Tumor	BLCA
TCGA-YC-A8S6-01A	0.362207	Tumor	BLCA
TCGA-YC-A9TC-01A	0.257349	Tumor	BLCA
TCGA-YF-AA3L-01A	0.240348	Tumor	BLCA
TCGA-YF-AA3M-01A	0.421135	Tumor	BLCA
TCGA-ZF-A9R0-01A	0.20017	Tumor	BLCA
TCGA-ZF-A9R1-01A	0.334316	Tumor	BLCA
TCGA-ZF-A9R2-01A	0.256639	Tumor	BLCA
TCGA-ZF-A9R3-01A	0.296495	Tumor	BLCA
TCGA-ZF-A9R4-01A	0.314391	Tumor	BLCA
TCGA-ZF-A9R5-01A	0.420954	Tumor	BLCA
TCGA-ZF-A9R7-01A	0.60776	Tumor	BLCA
TCGA-ZF-A9R9-01A	0.255753	Tumor	BLCA
TCGA-ZF-A9RC-01A	0.21741	Tumor	BLCA
TCGA-ZF-A9RD-01A	0.722821	Tumor	BLCA
TCGA-ZF-A9RE-01A	0.212825	Tumor	BLCA
TCGA-ZF-A9RF-01A	0.543965	Tumor	BLCA
TCGA-ZF-A9RL-01A	0.229428	Tumor	BLCA
TCGA-ZF-A9RM-01A	0.149035	Tumor	BLCA
TCGA-ZF-A9RN-01A	0.376943	Tumor	BLCA
TCGA-ZF-AA4N-01A	0.435961	Tumor	BLCA
TCGA-ZF-AA4R-01A	0.110856	Tumor	BLCA
TCGA-ZF-AA4T-01A	0.267336	Tumor	BLCA
TCGA-ZF-AA4U-01A	0.530275	Tumor	BLCA
TCGA-ZF-AA4V-01A	0.448519	Tumor	BLCA
TCGA-ZF-AA4W-01A	0.456084	Tumor	BLCA
TCGA-ZF-AA4X-01A	0.122439	Tumor	BLCA
TCGA-ZF-AA51-01A	0.42905	Tumor	BLCA
TCGA-ZF-AA52-01A	0.310693	Tumor	BLCA
TCGA-ZF-AA53-01A	0.518552	Tumor	BLCA
TCGA-ZF-AA54-01A	0.326364	Tumor	BLCA
TCGA-ZF-AA56-01A	0.458426	Tumor	BLCA
TCGA-ZF-AA58-01A	0.641324	Tumor	BLCA
TCGA-ZF-AA5H-01A	0.337277	Tumor	BLCA
TCGA-ZF-AA5N-01A	0.342231	Tumor	BLCA
TCGA-ZF-AA5P-01A	0.230464	Tumor	BLCA
TCGA-3C-AAAU-01A	0.0437005	Tumor	BRCA
TCGA-3C-AALI-01A	0.318641	Tumor	BRCA
TCGA-3C-AALJ-01A	0.309909	Tumor	BRCA
TCGA-3C-AALK-01A	0.186569	Tumor	BRCA
TCGA-4H-AAAK-01A	0.0876937	Tumor	BRCA
TCGA-5L-AAT0-01A	0.29433	Tumor	BRCA
TCGA-5L-AAT1-01A	0.443779	Tumor	BRCA
TCGA-5T-A9QA-01A	0.0889663	Tumor	BRCA
TCGA-A1-A0SB-01A	-0.0335506	Tumor	BRCA
TCGA-A1-A0SD-01A	0.101516	Tumor	BRCA
TCGA-A1-A0SE-01A	0.100235	Tumor	BRCA
TCGA-A1-A0SF-01A	0.216851	Tumor	BRCA
TCGA-A1-A0SG-01A	0.198599	Tumor	BRCA
TCGA-A1-A0SH-01A	0.0720723	Tumor	BRCA
TCGA-A1-A0SI-01A	0.280083	Tumor	BRCA
TCGA-A1-A0SJ-01A	0.0803915	Tumor	BRCA
TCGA-A1-A0SK-01A	-0.195644	Tumor	BRCA
TCGA-A1-A0SM-01A	0.139682	Tumor	BRCA
TCGA-A1-A0SN-01A	0.287822	Tumor	BRCA
TCGA-A1-A0SO-01A	-0.0113136	Tumor	BRCA
TCGA-A1-A0SP-01A	0.171568	Tumor	BRCA
TCGA-A1-A0SQ-01A	0.115681	Tumor	BRCA
TCGA-A2-A04N-01A	0.164802	Tumor	BRCA
TCGA-A2-A04P-01A	0.327993	Tumor	BRCA
TCGA-A2-A04Q-01A	0.594876	Tumor	BRCA
TCGA-A2-A04R-01A	0.0223918	Tumor	BRCA
TCGA-A2-A04T-01A	0.200226	Tumor	BRCA
TCGA-A2-A04U-01A	0.177931	Tumor	BRCA
TCGA-A2-A04V-01A	0.136357	Tumor	BRCA
TCGA-A2-A04W-01A	0.0816541	Tumor	BRCA
TCGA-A2-A04X-01A	0.402775	Tumor	BRCA
TCGA-A2-A04Y-01A	0.30173	Tumor	BRCA
TCGA-A2-A0CK-01A	0.201638	Tumor	BRCA
TCGA-A2-A0CL-01A	0.487622	Tumor	BRCA
TCGA-A2-A0CM-01A	0.354392	Tumor	BRCA
TCGA-A2-A0CO-01A	0.336428	Tumor	BRCA
TCGA-A2-A0CP-01A	0.200155	Tumor	BRCA
TCGA-A2-A0CQ-01A	0.364853	Tumor	BRCA
TCGA-A2-A0CR-01A	0.562957	Tumor	BRCA
TCGA-A2-A0CS-01A	0.157863	Tumor	BRCA
TCGA-A2-A0CT-01A	0.0724095	Tumor	BRCA
TCGA-A2-A0CU-01A	0.0296691	Tumor	BRCA
TCGA-A2-A0CV-01A	0.254732	Tumor	BRCA
TCGA-A2-A0CW-01A	0.257155	Tumor	BRCA
TCGA-A2-A0CX-01A	0.321952	Tumor	BRCA
TCGA-A2-A0CY-01A	-0.00735439	Tumor	BRCA
TCGA-A2-A0CZ-01A	0.174461	Tumor	BRCA
TCGA-A2-A0D0-01A	0.410929	Tumor	BRCA
TCGA-A2-A0D1-01A	0.143485	Tumor	BRCA
TCGA-A2-A0D2-01A	0.201323	Tumor	BRCA
TCGA-A2-A0D3-01A	0.292181	Tumor	BRCA
TCGA-A2-A0D4-01A	0.134075	Tumor	BRCA
TCGA-A2-A0EM-01A	0.13755	Tumor	BRCA
TCGA-A2-A0EN-01A	0.345838	Tumor	BRCA
TCGA-A2-A0EO-01A	0.156869	Tumor	BRCA
TCGA-A2-A0EP-01A	0.580632	Tumor	BRCA
TCGA-A2-A0EQ-01A	0.435873	Tumor	BRCA
TCGA-A2-A0ER-01A	0.0436202	Tumor	BRCA
TCGA-A2-A0ES-01A	0.168647	Tumor	BRCA
TCGA-A2-A0ET-01A	0.150852	Tumor	BRCA
TCGA-A2-A0EU-01A	0.0781906	Tumor	BRCA
TCGA-A2-A0EV-01A	0.24962	Tumor	BRCA
TCGA-A2-A0EW-01A	0.179257	Tumor	BRCA
TCGA-A2-A0EX-01A	0.0695057	Tumor	BRCA
TCGA-A2-A0EY-01A	0.128807	Tumor	BRCA
TCGA-A2-A0ST-01A	0.601258	Tumor	BRCA
TCGA-A2-A0SU-01A	0.122301	Tumor	BRCA
TCGA-A2-A0SV-01A	0.382593	Tumor	BRCA
TCGA-A2-A0SW-01A	0.405791	Tumor	BRCA
TCGA-A2-A0SX-01A	0.317944	Tumor	BRCA
TCGA-A2-A0SY-01A	0.250787	Tumor	BRCA
TCGA-A2-A0T0-01A	0.254512	Tumor	BRCA
TCGA-A2-A0T1-01A	0.474632	Tumor	BRCA
TCGA-A2-A0T2-01A	0.178181	Tumor	BRCA
TCGA-A2-A0T3-01A	0.0585498	Tumor	BRCA
TCGA-A2-A0T4-01A	0.239334	Tumor	BRCA
TCGA-A2-A0T5-01A	0.188768	Tumor	BRCA
TCGA-A2-A0T6-01A	0.248361	Tumor	BRCA
TCGA-A2-A0T7-01A	0.143191	Tumor	BRCA
TCGA-A2-A0YC-01A	0.253412	Tumor	BRCA
TCGA-A2-A0YD-01A	0.298983	Tumor	BRCA
TCGA-A2-A0YE-01A	0.162424	Tumor	BRCA
TCGA-A2-A0YF-01A	0.204066	Tumor	BRCA
TCGA-A2-A0YG-01A	0.154954	Tumor	BRCA
TCGA-A2-A0YH-01A	0.34984	Tumor	BRCA
TCGA-A2-A0YI-01A	0.329249	Tumor	BRCA
TCGA-A2-A0YJ-01A	0.109498	Tumor	BRCA
TCGA-A2-A0YK-01A	0.327592	Tumor	BRCA
TCGA-A2-A0YL-01A	0.184643	Tumor	BRCA
TCGA-A2-A0YM-01A	0.27112	Tumor	BRCA
TCGA-A2-A0YT-01A	0.227443	Tumor	BRCA
TCGA-A2-A1FV-01A	-0.113714	Tumor	BRCA
TCGA-A2-A1FW-01A	0.0533701	Tumor	BRCA
TCGA-A2-A1FX-01A	0.179202	Tumor	BRCA
TCGA-A2-A1FZ-01A	0.188548	Tumor	BRCA
TCGA-A2-A1G0-01A	0.164514	Tumor	BRCA
TCGA-A2-A1G1-01A	0.436824	Tumor	BRCA
TCGA-A2-A1G4-01A	0.0339831	Tumor	BRCA
TCGA-A2-A1G6-01A	0.154734	Tumor	BRCA
TCGA-A2-A259-01A	0.139932	Tumor	BRCA
TCGA-A2-A25A-01A	0.226985	Tumor	BRCA
TCGA-A2-A25B-01A	0.158467	Tumor	BRCA
TCGA-A2-A25C-01A	0.0573725	Tumor	BRCA
TCGA-A2-A25D-01A	0.34771	Tumor	BRCA
TCGA-A2-A25E-01A	0.109551	Tumor	BRCA
TCGA-A2-A25F-01A	0.593237	Tumor	BRCA
TCGA-A2-A3KC-01A	0.129893	Tumor	BRCA
TCGA-A2-A3KD-01A	0.0876018	Tumor	BRCA
TCGA-A2-A3XS-01A	0.129243	Tumor	BRCA
TCGA-A2-A3XT-01A	0.29832	Tumor	BRCA
TCGA-A2-A3XU-01A	0.212411	Tumor	BRCA
TCGA-A2-A3XV-01A	0.276904	Tumor	BRCA
TCGA-A2-A3XW-01A	0.486412	Tumor	BRCA
TCGA-A2-A3XX-01A	0.185099	Tumor	BRCA
TCGA-A2-A3XY-01A	0.280988	Tumor	BRCA
TCGA-A2-A3XZ-01A	0.439229	Tumor	BRCA
TCGA-A2-A3Y0-01A	0.548237	Tumor	BRCA
TCGA-A2-A4RW-01A	0.230751	Tumor	BRCA
TCGA-A2-A4RX-01A	0.136739	Tumor	BRCA
TCGA-A2-A4RY-01A	0.215771	Tumor	BRCA
TCGA-A2-A4S0-01A	0.0626514	Tumor	BRCA
TCGA-A2-A4S1-01A	0.448457	Tumor	BRCA
TCGA-A2-A4S2-01A	0.429108	Tumor	BRCA
TCGA-A2-A4S3-01A	0.20973	Tumor	BRCA
TCGA-A7-A0CD-01A	0.101891	Tumor	BRCA
TCGA-A7-A0CE-01A	0.128164	Tumor	BRCA
TCGA-A7-A0CE-11A	0.270195	Normal	BRCA
TCGA-A7-A0CG-01A	0.246496	Tumor	BRCA
TCGA-A7-A0CH-01A	0.145763	Tumor	BRCA
TCGA-A7-A0CH-11A	0.262309	Normal	BRCA
TCGA-A7-A0CJ-01A	0.216638	Tumor	BRCA
TCGA-A7-A0D9-01A	-0.0321057	Tumor	BRCA
TCGA-A7-A0D9-11A	0.336945	Normal	BRCA
TCGA-A7-A0DA-01A	0.000569482	Tumor	BRCA
TCGA-A7-A0DB-01A	0.179152	Tumor	BRCA
TCGA-A7-A0DB-11A	0.398849	Normal	BRCA
TCGA-A7-A0DC-01A	-0.0581299	Tumor	BRCA
TCGA-A7-A0DC-11A	0.10274	Normal	BRCA
TCGA-A7-A13D-01A	0.13427	Tumor	BRCA
TCGA-A7-A13E-01A	-0.0192807	Tumor	BRCA
TCGA-A7-A13E-11A	0.191639	Normal	BRCA
TCGA-A7-A13F-01A	0.102259	Tumor	BRCA
TCGA-A7-A13F-11A	0.216414	Normal	BRCA
TCGA-A7-A13G-01A	0.157389	Tumor	BRCA
TCGA-A7-A13G-11A	0.284041	Normal	BRCA
TCGA-A7-A13H-01A	0.306671	Tumor	BRCA
TCGA-A7-A26E-01A	0.110599	Tumor	BRCA
TCGA-A7-A26F-01A	0.324006	Tumor	BRCA
TCGA-A7-A26G-01A	0.227307	Tumor	BRCA
TCGA-A7-A26H-01A	0.19592	Tumor	BRCA
TCGA-A7-A26I-01A	0.142229	Tumor	BRCA
TCGA-A7-A26J-01A	0.168598	Tumor	BRCA
TCGA-A7-A2KD-01A	0.261481	Tumor	BRCA
TCGA-A7-A3IY-01A	0.320549	Tumor	BRCA
TCGA-A7-A3IZ-01A	0.0344829	Tumor	BRCA
TCGA-A7-A3J0-01A	0.140813	Tumor	BRCA
TCGA-A7-A3J1-01A	0.368663	Tumor	BRCA
TCGA-A7-A3RF-01A	0.0292516	Tumor	BRCA
TCGA-A7-A425-01A	0.327232	Tumor	BRCA
TCGA-A7-A426-01A	0.232692	Tumor	BRCA
TCGA-A7-A4SA-01A	0.276146	Tumor	BRCA
TCGA-A7-A4SB-01A	0.12981	Tumor	BRCA
TCGA-A7-A4SC-01A	0.226568	Tumor	BRCA
TCGA-A7-A4SD-01A	0.370732	Tumor	BRCA
TCGA-A7-A4SE-01A	0.0680475	Tumor	BRCA
TCGA-A7-A4SF-01A	0.32448	Tumor	BRCA
TCGA-A7-A56D-01A	0.228177	Tumor	BRCA
TCGA-A7-A5ZV-01A	0.173232	Tumor	BRCA
TCGA-A7-A5ZW-01A	0.279986	Tumor	BRCA
TCGA-A7-A5ZX-01A	0.187789	Tumor	BRCA
TCGA-A7-A6VV-01A	0.211891	Tumor	BRCA
TCGA-A7-A6VW-01A	0.422404	Tumor	BRCA
TCGA-A7-A6VX-01A	0.206037	Tumor	BRCA
TCGA-A7-A6VY-01A	0.532088	Tumor	BRCA
TCGA-A8-A06N-01A	0.0414491	Tumor	BRCA
TCGA-A8-A06O-01A	0.147153	Tumor	BRCA
TCGA-A8-A06P-01A	0.145383	Tumor	BRCA
TCGA-A8-A06Q-01A	0.0146274	Tumor	BRCA
TCGA-A8-A06R-01A	0.212958	Tumor	BRCA
TCGA-A8-A06T-01A	0.1864	Tumor	BRCA
TCGA-A8-A06U-01A	0.187145	Tumor	BRCA
TCGA-A8-A06X-01A	0.299484	Tumor	BRCA
TCGA-A8-A06Y-01A	0.108686	Tumor	BRCA
TCGA-A8-A06Z-01A	0.176114	Tumor	BRCA
TCGA-A8-A075-01A	0.255487	Tumor	BRCA
TCGA-A8-A076-01A	0.203073	Tumor	BRCA
TCGA-A8-A079-01A	0.157612	Tumor	BRCA
TCGA-A8-A07B-01A	0.148832	Tumor	BRCA
TCGA-A8-A07C-01A	0.199616	Tumor	BRCA
TCGA-A8-A07E-01A	0.165737	Tumor	BRCA
TCGA-A8-A07F-01A	0.176552	Tumor	BRCA
TCGA-A8-A07G-01A	0.190047	Tumor	BRCA
TCGA-A8-A07I-01A	0.290702	Tumor	BRCA
TCGA-A8-A07J-01A	0.299798	Tumor	BRCA
TCGA-A8-A07L-01A	0.00366827	Tumor	BRCA
TCGA-A8-A07O-01A	0.238472	Tumor	BRCA
TCGA-A8-A07P-01A	0.195623	Tumor	BRCA
TCGA-A8-A07R-01A	0.0665958	Tumor	BRCA
TCGA-A8-A07S-01A	0.179159	Tumor	BRCA
TCGA-A8-A07U-01A	0.511897	Tumor	BRCA
TCGA-A8-A07W-01A	0.100182	Tumor	BRCA
TCGA-A8-A07Z-01A	0.239309	Tumor	BRCA
TCGA-A8-A081-01A	0.292666	Tumor	BRCA
TCGA-A8-A082-01A	0.0713788	Tumor	BRCA
TCGA-A8-A083-01A	0.234292	Tumor	BRCA
TCGA-A8-A084-01A	0.306434	Tumor	BRCA
TCGA-A8-A085-01A	-0.0414951	Tumor	BRCA
TCGA-A8-A086-01A	0.0411759	Tumor	BRCA
TCGA-A8-A08A-01A	0.243855	Tumor	BRCA
TCGA-A8-A08B-01A	0.408735	Tumor	BRCA
TCGA-A8-A08C-01A	0.213586	Tumor	BRCA
TCGA-A8-A08F-01A	0.266613	Tumor	BRCA
TCGA-A8-A08G-01A	0.194897	Tumor	BRCA
TCGA-A8-A08H-01A	0.517639	Tumor	BRCA
TCGA-A8-A08I-01A	0.367121	Tumor	BRCA
TCGA-A8-A08J-01A	0.197585	Tumor	BRCA
TCGA-A8-A08L-01A	0.186129	Tumor	BRCA
TCGA-A8-A08O-01A	0.0370301	Tumor	BRCA
TCGA-A8-A08P-01A	0.371158	Tumor	BRCA
TCGA-A8-A08R-01A	0.209862	Tumor	BRCA
TCGA-A8-A08S-01A	0.196862	Tumor	BRCA
TCGA-A8-A08T-01A	0.0152377	Tumor	BRCA
TCGA-A8-A08X-01A	0.243429	Tumor	BRCA
TCGA-A8-A08Z-01A	0.20839	Tumor	BRCA
TCGA-A8-A090-01A	0.267931	Tumor	BRCA
TCGA-A8-A091-01A	0.0340659	Tumor	BRCA
TCGA-A8-A092-01A	0.0950376	Tumor	BRCA
TCGA-A8-A093-01A	0.0645233	Tumor	BRCA
TCGA-A8-A094-01A	0.344369	Tumor	BRCA
TCGA-A8-A095-01A	0.221361	Tumor	BRCA
TCGA-A8-A096-01A	0.387903	Tumor	BRCA
TCGA-A8-A097-01A	0.0929814	Tumor	BRCA
TCGA-A8-A099-01A	0.195893	Tumor	BRCA
TCGA-A8-A09A-01A	0.11513	Tumor	BRCA
TCGA-A8-A09B-01A	0.119149	Tumor	BRCA
TCGA-A8-A09C-01A	0.0612913	Tumor	BRCA
TCGA-A8-A09D-01A	0.0891253	Tumor	BRCA
TCGA-A8-A09E-01A	0.128225	Tumor	BRCA
TCGA-A8-A09G-01A	0.224861	Tumor	BRCA
TCGA-A8-A09I-01A	0.383993	Tumor	BRCA
TCGA-A8-A09K-01A	0.299456	Tumor	BRCA
TCGA-A8-A09M-01A	0.332534	Tumor	BRCA
TCGA-A8-A09N-01A	0.133123	Tumor	BRCA
TCGA-A8-A09Q-01A	0.225192	Tumor	BRCA
TCGA-A8-A09R-01A	0.162343	Tumor	BRCA
TCGA-A8-A09T-01A	0.183372	Tumor	BRCA
TCGA-A8-A09V-01A	0.0475443	Tumor	BRCA
TCGA-A8-A09W-01A	0.229592	Tumor	BRCA
TCGA-A8-A09X-01A	0.369794	Tumor	BRCA
TCGA-A8-A09Z-01A	0.336124	Tumor	BRCA
TCGA-A8-A0A1-01A	0.34279	Tumor	BRCA
TCGA-A8-A0A2-01A	0.117075	Tumor	BRCA
TCGA-A8-A0A4-01A	0.0711631	Tumor	BRCA
TCGA-A8-A0A6-01A	0.433607	Tumor	BRCA
TCGA-A8-A0A7-01A	0.523191	Tumor	BRCA
TCGA-A8-A0A9-01A	0.176492	Tumor	BRCA
TCGA-A8-A0AB-01A	0.00475927	Tumor	BRCA
TCGA-A8-A0AD-01A	0.111743	Tumor	BRCA
TCGA-AC-A23C-01A	0.263625	Tumor	BRCA
TCGA-AC-A23E-01A	0.146329	Tumor	BRCA
TCGA-AC-A23G-01A	0.210872	Tumor	BRCA
TCGA-AC-A23H-01A	0.167056	Tumor	BRCA
TCGA-AC-A23H-11A	0.180814	Normal	BRCA
TCGA-AC-A2B8-01A	0.185825	Tumor	BRCA
TCGA-AC-A2BK-01A	0.151571	Tumor	BRCA
TCGA-AC-A2BM-01A	0.172824	Tumor	BRCA
TCGA-AC-A2FB-01A	0.435435	Tumor	BRCA
TCGA-AC-A2FB-11A	0.25269	Normal	BRCA
TCGA-AC-A2FE-01A	0.358897	Tumor	BRCA
TCGA-AC-A2FF-01A	0.203096	Tumor	BRCA
TCGA-AC-A2FF-11A	0.180135	Normal	BRCA
TCGA-AC-A2FG-01A	0.11218	Tumor	BRCA
TCGA-AC-A2FK-01A	0.140384	Tumor	BRCA
TCGA-AC-A2FM-01A	0.0484248	Tumor	BRCA
TCGA-AC-A2FM-11B	0.30155	Normal	BRCA
TCGA-AC-A2FO-01A	0.287299	Tumor	BRCA
TCGA-AC-A2QH-01A	-0.0019142	Tumor	BRCA
TCGA-AC-A2QI-01A	0.222607	Tumor	BRCA
TCGA-AC-A2QJ-01A	0.495126	Tumor	BRCA
TCGA-AC-A3BB-01A	0.377228	Tumor	BRCA
TCGA-AC-A3EH-01A	0.138649	Tumor	BRCA
TCGA-AC-A3HN-01A	0.256304	Tumor	BRCA
TCGA-AC-A3OD-01A	0.273556	Tumor	BRCA
TCGA-AC-A3QP-01A	0.35524	Tumor	BRCA
TCGA-AC-A3QQ-01A	0.35427	Tumor	BRCA
TCGA-AC-A3TM-01A	0.288215	Tumor	BRCA
TCGA-AC-A3TN-01A	0.221194	Tumor	BRCA
TCGA-AC-A3W5-01A	0.330601	Tumor	BRCA
TCGA-AC-A3W6-01A	0.353424	Tumor	BRCA
TCGA-AC-A3W7-01A	0.193709	Tumor	BRCA
TCGA-AC-A3YI-01A	0.227007	Tumor	BRCA
TCGA-AC-A3YJ-01A	0.270615	Tumor	BRCA
TCGA-AC-A4ZE-01A	0.139934	Tumor	BRCA
TCGA-AC-A5EH-01A	0.23483	Tumor	BRCA
TCGA-AC-A5XS-01A	0.404452	Tumor	BRCA
TCGA-AC-A5XU-01A	0.0652406	Tumor	BRCA
TCGA-AC-A62V-01A	0.114493	Tumor	BRCA
TCGA-AC-A62X-01A	0.38668	Tumor	BRCA
TCGA-AC-A62Y-01A	0.382992	Tumor	BRCA
TCGA-AC-A6IV-01A	0.297854	Tumor	BRCA
TCGA-AC-A6IW-01A	0.523592	Tumor	BRCA
TCGA-AC-A6IX-01A	0.185867	Tumor	BRCA
TCGA-AC-A6IX-06A	0.267504	Tumor	BRCA
TCGA-AC-A6NO-01A	0.235419	Tumor	BRCA
TCGA-AC-A7VB-01A	0.10089	Tumor	BRCA
TCGA-AC-A7VC-01A	0.224293	Tumor	BRCA
TCGA-AC-A8OP-01A	0.236596	Tumor	BRCA
TCGA-AC-A8OQ-01A	0.311741	Tumor	BRCA
TCGA-AC-A8OR-01A	0.128078	Tumor	BRCA
TCGA-AC-A8OS-01A	0.254835	Tumor	BRCA
TCGA-AN-A03X-01A	0.154243	Tumor	BRCA
TCGA-AN-A03Y-01A	0.172379	Tumor	BRCA
TCGA-AN-A041-01A	0.00100117	Tumor	BRCA
TCGA-AN-A046-01A	0.345203	Tumor	BRCA
TCGA-AN-A049-01A	0.222451	Tumor	BRCA
TCGA-AN-A04A-01A	-0.0114068	Tumor	BRCA
TCGA-AN-A04C-01A	0.268317	Tumor	BRCA
TCGA-AN-A04D-01A	0.0918179	Tumor	BRCA
TCGA-AN-A0AJ-01A	0.275348	Tumor	BRCA
TCGA-AN-A0AK-01A	0.207609	Tumor	BRCA
TCGA-AN-A0AL-01A	0.315544	Tumor	BRCA
TCGA-AN-A0AM-01A	0.306039	Tumor	BRCA
TCGA-AN-A0AR-01A	0.0544083	Tumor	BRCA
TCGA-AN-A0AS-01A	0.169362	Tumor	BRCA
TCGA-AN-A0AT-01A	0.176733	Tumor	BRCA
TCGA-AN-A0FD-01A	0.171269	Tumor	BRCA
TCGA-AN-A0FF-01A	0.228776	Tumor	BRCA
TCGA-AN-A0FJ-01A	0.126175	Tumor	BRCA
TCGA-AN-A0FK-01A	0.106044	Tumor	BRCA
TCGA-AN-A0FL-01A	0.167441	Tumor	BRCA
TCGA-AN-A0FN-01A	0.373897	Tumor	BRCA
TCGA-AN-A0FS-01A	0.0548448	Tumor	BRCA
TCGA-AN-A0FT-01A	0.285342	Tumor	BRCA
TCGA-AN-A0FV-01A	0.10646	Tumor	BRCA
TCGA-AN-A0FW-01A	0.130822	Tumor	BRCA
TCGA-AN-A0FX-01A	0.091585	Tumor	BRCA
TCGA-AN-A0FY-01A	0.0358062	Tumor	BRCA
TCGA-AN-A0FZ-01A	0.160514	Tumor	BRCA
TCGA-AN-A0G0-01A	0.197688	Tumor	BRCA
TCGA-AN-A0XL-01A	0.164418	Tumor	BRCA
TCGA-AN-A0XN-01A	0.17193	Tumor	BRCA
TCGA-AN-A0XO-01A	0.116061	Tumor	BRCA
TCGA-AN-A0XP-01A	0.364783	Tumor	BRCA
TCGA-AN-A0XR-01A	0.26308	Tumor	BRCA
TCGA-AN-A0XS-01A	0.261253	Tumor	BRCA
TCGA-AN-A0XT-01A	0.0585687	Tumor	BRCA
TCGA-AN-A0XU-01A	0.202595	Tumor	BRCA
TCGA-AN-A0XV-01A	0.145474	Tumor	BRCA
TCGA-AN-A0XW-01A	0.2938	Tumor	BRCA
TCGA-AO-A03L-01A	0.263195	Tumor	BRCA
TCGA-AO-A03M-01B	0.357306	Tumor	BRCA
TCGA-AO-A03N-01B	0.15224	Tumor	BRCA
TCGA-AO-A03O-01A	0.280931	Tumor	BRCA
TCGA-AO-A03P-01A	0.112404	Tumor	BRCA
TCGA-AO-A03R-01A	0.310684	Tumor	BRCA
TCGA-AO-A03T-01A	0.165143	Tumor	BRCA
TCGA-AO-A03U-01B	0.611379	Tumor	BRCA
TCGA-AO-A03V-01A	0.0213075	Tumor	BRCA
TCGA-AO-A0J2-01A	0.358624	Tumor	BRCA
TCGA-AO-A0J3-01A	0.0520673	Tumor	BRCA
TCGA-AO-A0J4-01A	0.129334	Tumor	BRCA
TCGA-AO-A0J5-01A	0.0266211	Tumor	BRCA
TCGA-AO-A0J6-01A	0.472831	Tumor	BRCA
TCGA-AO-A0J7-01A	0.0256956	Tumor	BRCA
TCGA-AO-A0J8-01A	0.327192	Tumor	BRCA
TCGA-AO-A0J9-01A	0.357226	Tumor	BRCA
TCGA-AO-A0JA-01A	0.218111	Tumor	BRCA
TCGA-AO-A0JB-01A	0.194002	Tumor	BRCA
TCGA-AO-A0JC-01A	0.79034	Tumor	BRCA
TCGA-AO-A0JD-01A	0.151291	Tumor	BRCA
TCGA-AO-A0JE-01A	0.37312	Tumor	BRCA
TCGA-AO-A0JF-01A	0.248913	Tumor	BRCA
TCGA-AO-A0JG-01A	0.163715	Tumor	BRCA
TCGA-AO-A0JI-01A	0.100633	Tumor	BRCA
TCGA-AO-A0JJ-01A	0.348098	Tumor	BRCA
TCGA-AO-A0JL-01A	0.192183	Tumor	BRCA
TCGA-AO-A0JM-01A	0.179972	Tumor	BRCA
TCGA-AO-A124-01A	0.147379	Tumor	BRCA
TCGA-AO-A125-01A	0.262126	Tumor	BRCA
TCGA-AO-A126-01A	0.244372	Tumor	BRCA
TCGA-AO-A128-01A	0.72226	Tumor	BRCA
TCGA-AO-A129-01A	0.373118	Tumor	BRCA
TCGA-AO-A12A-01A	0.256975	Tumor	BRCA
TCGA-AO-A12B-01A	0.1795	Tumor	BRCA
TCGA-AO-A12C-01A	0.0530664	Tumor	BRCA
TCGA-AO-A12D-01A	0.414837	Tumor	BRCA
TCGA-AO-A12E-01A	0.267819	Tumor	BRCA
TCGA-AO-A12F-01A	0.0498968	Tumor	BRCA
TCGA-AO-A12G-01A	0.148602	Tumor	BRCA
TCGA-AO-A12H-01A	0.147841	Tumor	BRCA
TCGA-AO-A1KO-01A	0.0908716	Tumor	BRCA
TCGA-AO-A1KP-01A	0.0236562	Tumor	BRCA
TCGA-AO-A1KQ-01A	0.323058	Tumor	BRCA
TCGA-AO-A1KR-01A	0.473905	Tumor	BRCA
TCGA-AO-A1KS-01A	0.02996	Tumor	BRCA
TCGA-AO-A1KT-01A	0.113889	Tumor	BRCA
TCGA-AQ-A04H-01B	0.144532	Tumor	BRCA
TCGA-AQ-A04J-01A	0.253035	Tumor	BRCA
TCGA-AQ-A04L-01B	0.144971	Tumor	BRCA
TCGA-AQ-A0Y5-01A	0.0810378	Tumor	BRCA
TCGA-AQ-A1H2-01A	0.264802	Tumor	BRCA
TCGA-AQ-A1H3-01A	0.204294	Tumor	BRCA
TCGA-AQ-A54N-01A	0.210756	Tumor	BRCA
TCGA-AQ-A54O-01A	0.243572	Tumor	BRCA
TCGA-AQ-A7U7-01A	0.483056	Tumor	BRCA
TCGA-AR-A0TP-01A	-0.122122	Tumor	BRCA
TCGA-AR-A0TQ-01A	0.181218	Tumor	BRCA
TCGA-AR-A0TR-01A	0.0915576	Tumor	BRCA
TCGA-AR-A0TS-01A	0.182353	Tumor	BRCA
TCGA-AR-A0TT-01A	0.412088	Tumor	BRCA
TCGA-AR-A0TU-01A	0.274441	Tumor	BRCA
TCGA-AR-A0TV-01A	0.194112	Tumor	BRCA
TCGA-AR-A0TW-01A	0.388562	Tumor	BRCA
TCGA-AR-A0TX-01A	0.420539	Tumor	BRCA
TCGA-AR-A0TY-01A	0.00783637	Tumor	BRCA
TCGA-AR-A0TZ-01A	0.0186291	Tumor	BRCA
TCGA-AR-A0U0-01A	0.574829	Tumor	BRCA
TCGA-AR-A0U1-01A	0.305956	Tumor	BRCA
TCGA-AR-A0U2-01A	0.101882	Tumor	BRCA
TCGA-AR-A0U3-01A	0.0958771	Tumor	BRCA
TCGA-AR-A0U4-01A	0.403305	Tumor	BRCA
TCGA-AR-A1AH-01A	0.154308	Tumor	BRCA
TCGA-AR-A1AI-01A	0.406935	Tumor	BRCA
TCGA-AR-A1AJ-01A	0.566331	Tumor	BRCA
TCGA-AR-A1AK-01A	0.356357	Tumor	BRCA
TCGA-AR-A1AL-01A	0.165409	Tumor	BRCA
TCGA-AR-A1AM-01A	0.238496	Tumor	BRCA
TCGA-AR-A1AN-01A	0.125501	Tumor	BRCA
TCGA-AR-A1AO-01A	0.525534	Tumor	BRCA
TCGA-AR-A1AP-01A	0.29661	Tumor	BRCA
TCGA-AR-A1AQ-01A	0.397741	Tumor	BRCA
TCGA-AR-A1AR-01A	0.407817	Tumor	BRCA
TCGA-AR-A1AS-01A	0.172502	Tumor	BRCA
TCGA-AR-A1AT-01A	0.397785	Tumor	BRCA
TCGA-AR-A1AU-01A	0.0543702	Tumor	BRCA
TCGA-AR-A1AV-01A	0.0893594	Tumor	BRCA
TCGA-AR-A1AW-01A	0.575151	Tumor	BRCA
TCGA-AR-A1AX-01A	0.433828	Tumor	BRCA
TCGA-AR-A1AY-01A	0.0558014	Tumor	BRCA
TCGA-AR-A24H-01A	0.151986	Tumor	BRCA
TCGA-AR-A24K-01A	0.0963597	Tumor	BRCA
TCGA-AR-A24L-01A	-0.0195993	Tumor	BRCA
TCGA-AR-A24M-01A	0.140043	Tumor	BRCA
TCGA-AR-A24N-01A	0.171357	Tumor	BRCA
TCGA-AR-A24O-01A	0.189464	Tumor	BRCA
TCGA-AR-A24P-01A	0.159343	Tumor	BRCA
TCGA-AR-A24Q-01A	0.0618178	Tumor	BRCA
TCGA-AR-A24R-01A	0.177319	Tumor	BRCA
TCGA-AR-A24S-01A	0.242748	Tumor	BRCA
TCGA-AR-A24T-01A	0.0761865	Tumor	BRCA
TCGA-AR-A24U-01A	0.433914	Tumor	BRCA
TCGA-AR-A24V-01A	0.155919	Tumor	BRCA
TCGA-AR-A24W-01A	0.0417865	Tumor	BRCA
TCGA-AR-A24X-01A	0.161027	Tumor	BRCA
TCGA-AR-A24Z-01A	0.100094	Tumor	BRCA
TCGA-AR-A250-01A	0.156627	Tumor	BRCA
TCGA-AR-A251-01A	0.0672518	Tumor	BRCA
TCGA-AR-A252-01A	0.373801	Tumor	BRCA
TCGA-AR-A254-01A	0.295478	Tumor	BRCA
TCGA-AR-A255-01A	0.251224	Tumor	BRCA
TCGA-AR-A256-01A	0.253802	Tumor	BRCA
TCGA-AR-A2LE-01A	0.298209	Tumor	BRCA
TCGA-AR-A2LH-01A	0.403241	Tumor	BRCA
TCGA-AR-A2LJ-01A	0.338074	Tumor	BRCA
TCGA-AR-A2LK-01A	0.0867977	Tumor	BRCA
TCGA-AR-A2LL-01A	0.185572	Tumor	BRCA
TCGA-AR-A2LM-01A	0.163884	Tumor	BRCA
TCGA-AR-A2LN-01A	0.262986	Tumor	BRCA
TCGA-AR-A2LO-01A	0.249755	Tumor	BRCA
TCGA-AR-A2LQ-01A	0.118823	Tumor	BRCA
TCGA-AR-A2LR-01A	-0.0872342	Tumor	BRCA
TCGA-AR-A5QM-01A	0.285643	Tumor	BRCA
TCGA-AR-A5QN-01A	0.218893	Tumor	BRCA
TCGA-AR-A5QP-01A	0.210693	Tumor	BRCA
TCGA-AR-A5QQ-01A	0.804356	Tumor	BRCA
TCGA-B6-A0I1-01A	0.149171	Tumor	BRCA
TCGA-B6-A0I2-01A	0.569756	Tumor	BRCA
TCGA-B6-A0I5-01A	0.226795	Tumor	BRCA
TCGA-B6-A0I6-01A	-0.0256975	Tumor	BRCA
TCGA-B6-A0I8-01A	0.00430543	Tumor	BRCA
TCGA-B6-A0I9-01A	0.224798	Tumor	BRCA
TCGA-B6-A0IA-01A	0.181735	Tumor	BRCA
TCGA-B6-A0IB-01A	0.0497485	Tumor	BRCA
TCGA-B6-A0IC-01A	0.0852153	Tumor	BRCA
TCGA-B6-A0IE-01A	0.124547	Tumor	BRCA
TCGA-B6-A0IG-01A	0.141101	Tumor	BRCA
TCGA-B6-A0IH-01A	0.241212	Tumor	BRCA
TCGA-B6-A0IJ-01A	0.387911	Tumor	BRCA
TCGA-B6-A0IK-01A	0.10714	Tumor	BRCA
TCGA-B6-A0IM-01A	0.00694948	Tumor	BRCA
TCGA-B6-A0IN-01A	0.214577	Tumor	BRCA
TCGA-B6-A0IO-01A	0.132568	Tumor	BRCA
TCGA-B6-A0IP-01A	0.220889	Tumor	BRCA
TCGA-B6-A0IQ-01A	0.126266	Tumor	BRCA
TCGA-B6-A0RE-01A	0.181401	Tumor	BRCA
TCGA-B6-A0RG-01A	0.0989791	Tumor	BRCA
TCGA-B6-A0RH-01A	0.378683	Tumor	BRCA
TCGA-B6-A0RI-01A	0.134325	Tumor	BRCA
TCGA-B6-A0RL-01A	0.0474624	Tumor	BRCA
TCGA-B6-A0RM-01A	0.05381	Tumor	BRCA
TCGA-B6-A0RN-01A	0.0951908	Tumor	BRCA
TCGA-B6-A0RO-01A	0.120585	Tumor	BRCA
TCGA-B6-A0RP-01A	0.268192	Tumor	BRCA
TCGA-B6-A0RQ-01A	0.0733727	Tumor	BRCA
TCGA-B6-A0RS-01A	0.240858	Tumor	BRCA
TCGA-B6-A0RT-01A	0.614554	Tumor	BRCA
TCGA-B6-A0RU-01A	-0.0543958	Tumor	BRCA
TCGA-B6-A0RV-01A	0.145687	Tumor	BRCA
TCGA-B6-A0WS-01A	0.313463	Tumor	BRCA
TCGA-B6-A0WT-01A	0.0333599	Tumor	BRCA
TCGA-B6-A0WV-01A	0.00712962	Tumor	BRCA
TCGA-B6-A0WW-01A	0.144931	Tumor	BRCA
TCGA-B6-A0WX-01A	0.168527	Tumor	BRCA
TCGA-B6-A0WY-01A	0.170341	Tumor	BRCA
TCGA-B6-A0WZ-01A	0.184298	Tumor	BRCA
TCGA-B6-A0X0-01A	0.271042	Tumor	BRCA
TCGA-B6-A0X1-01A	0.522315	Tumor	BRCA
TCGA-B6-A0X4-01A	-0.0765308	Tumor	BRCA
TCGA-B6-A0X5-01A	0.199132	Tumor	BRCA
TCGA-B6-A0X7-01A	0.0898299	Tumor	BRCA
TCGA-B6-A1KC-01B	-0.0682082	Tumor	BRCA
TCGA-B6-A1KF-01A	0.174136	Tumor	BRCA
TCGA-B6-A1KI-01A	0.116145	Tumor	BRCA
TCGA-B6-A1KN-01A	0.197901	Tumor	BRCA
TCGA-B6-A2IU-01A	0.158721	Tumor	BRCA
TCGA-B6-A3ZX-01A	0.432843	Tumor	BRCA
TCGA-B6-A400-01A	0.119346	Tumor	BRCA
TCGA-B6-A401-01A	0.248147	Tumor	BRCA
TCGA-B6-A402-01A	0.0209351	Tumor	BRCA
TCGA-B6-A408-01A	0.40372	Tumor	BRCA
TCGA-B6-A409-01A	0.249505	Tumor	BRCA
TCGA-B6-A40B-01A	0.190991	Tumor	BRCA
TCGA-B6-A40C-01A	0.178009	Tumor	BRCA
TCGA-BH-A0AU-01A	0.120643	Tumor	BRCA
TCGA-BH-A0AU-11A	0.118525	Normal	BRCA
TCGA-BH-A0AV-01A	0.127362	Tumor	BRCA
TCGA-BH-A0AW-01A	0.445402	Tumor	BRCA
TCGA-BH-A0AY-01A	0.308194	Tumor	BRCA
TCGA-BH-A0AY-11A	0.125616	Normal	BRCA
TCGA-BH-A0AZ-01A	0.128234	Tumor	BRCA
TCGA-BH-A0AZ-11A	0.0750364	Normal	BRCA
TCGA-BH-A0B0-01A	0.345175	Tumor	BRCA
TCGA-BH-A0B1-01A	0.145478	Tumor	BRCA
TCGA-BH-A0B2-01A	0.369356	Tumor	BRCA
TCGA-BH-A0B2-11A	0.155152	Normal	BRCA
TCGA-BH-A0B3-01A	0.343165	Tumor	BRCA
TCGA-BH-A0B3-11B	0.158465	Normal	BRCA
TCGA-BH-A0B4-01A	0.188243	Tumor	BRCA
TCGA-BH-A0B5-01A	0.240382	Tumor	BRCA
TCGA-BH-A0B5-11A	0.218671	Normal	BRCA
TCGA-BH-A0B6-01A	0.517997	Tumor	BRCA
TCGA-BH-A0B7-01A	0.360222	Tumor	BRCA
TCGA-BH-A0B7-11A	0.0604273	Normal	BRCA
TCGA-BH-A0B8-01A	0.0123075	Tumor	BRCA
TCGA-BH-A0B8-11A	0.206577	Normal	BRCA
TCGA-BH-A0B9-01A	0.401996	Tumor	BRCA
TCGA-BH-A0BA-01A	0.111096	Tumor	BRCA
TCGA-BH-A0BA-11A	0.168619	Normal	BRCA
TCGA-BH-A0BC-01A	0.27674	Tumor	BRCA
TCGA-BH-A0BC-11A	0.230662	Normal	BRCA
TCGA-BH-A0BD-01A	0.284939	Tumor	BRCA
TCGA-BH-A0BF-01A	0.475254	Tumor	BRCA
TCGA-BH-A0BG-01A	0.343873	Tumor	BRCA
TCGA-BH-A0BJ-01A	0.183181	Tumor	BRCA
TCGA-BH-A0BJ-11A	0.134224	Normal	BRCA
TCGA-BH-A0BL-01A	0.256843	Tumor	BRCA
TCGA-BH-A0BM-01A	0.242975	Tumor	BRCA
TCGA-BH-A0BM-11A	0.0896985	Normal	BRCA
TCGA-BH-A0BO-01A	0.254842	Tumor	BRCA
TCGA-BH-A0BP-01A	0.11305	Tumor	BRCA
TCGA-BH-A0BQ-01A	0.307557	Tumor	BRCA
TCGA-BH-A0BQ-11A	0.0839995	Normal	BRCA
TCGA-BH-A0BR-01A	0.245207	Tumor	BRCA
TCGA-BH-A0BS-01A	0.206156	Tumor	BRCA
TCGA-BH-A0BS-11A	0.0696942	Normal	BRCA
TCGA-BH-A0BT-01A	0.248532	Tumor	BRCA
TCGA-BH-A0BT-11A	0.0731268	Normal	BRCA
TCGA-BH-A0BV-01A	0.271672	Tumor	BRCA
TCGA-BH-A0BV-11A	0.058065	Normal	BRCA
TCGA-BH-A0BW-01A	0.538588	Tumor	BRCA
TCGA-BH-A0BW-11A	0.426589	Normal	BRCA
TCGA-BH-A0BZ-01A	0.37819	Tumor	BRCA
TCGA-BH-A0BZ-11A	0.269652	Normal	BRCA
TCGA-BH-A0C0-01A	0.518481	Tumor	BRCA
TCGA-BH-A0C0-11A	0.0837041	Normal	BRCA
TCGA-BH-A0C1-01B	0.145359	Tumor	BRCA
TCGA-BH-A0C3-01A	0.205987	Tumor	BRCA
TCGA-BH-A0C3-11A	0.147687	Normal	BRCA
TCGA-BH-A0C7-01B	0.153287	Tumor	BRCA
TCGA-BH-A0DD-01A	0.166112	Tumor	BRCA
TCGA-BH-A0DD-11A	0.259942	Normal	BRCA
TCGA-BH-A0DE-01A	0.190561	Tumor	BRCA
TCGA-BH-A0DG-01A	0.216435	Tumor	BRCA
TCGA-BH-A0DG-11A	0.0901197	Normal	BRCA
TCGA-BH-A0DH-01A	0.179505	Tumor	BRCA
TCGA-BH-A0DH-11A	0.222772	Normal	BRCA
TCGA-BH-A0DI-01A	0.165042	Tumor	BRCA
TCGA-BH-A0DK-01A	0.301237	Tumor	BRCA
TCGA-BH-A0DK-11A	0.055105	Normal	BRCA
TCGA-BH-A0DL-01A	0.629263	Tumor	BRCA
TCGA-BH-A0DL-11A	0.217232	Normal	BRCA
TCGA-BH-A0DO-01B	0.151328	Tumor	BRCA
TCGA-BH-A0DO-11A	0.103405	Normal	BRCA
TCGA-BH-A0DP-01A	0.266046	Tumor	BRCA
TCGA-BH-A0DP-11A	0.0729801	Normal	BRCA
TCGA-BH-A0DQ-01A	0.116442	Tumor	BRCA
TCGA-BH-A0DQ-11A	0.0452714	Normal	BRCA
TCGA-BH-A0DS-01A	0.230902	Tumor	BRCA
TCGA-BH-A0DT-01A	0.217304	Tumor	BRCA
TCGA-BH-A0DT-11A	0.0180492	Normal	BRCA
TCGA-BH-A0DV-01A	0.17054	Tumor	BRCA
TCGA-BH-A0DV-11A	0.00231163	Normal	BRCA
TCGA-BH-A0DX-01A	0.252634	Tumor	BRCA
TCGA-BH-A0DZ-01A	0.255034	Tumor	BRCA
TCGA-BH-A0DZ-11A	0.18488	Normal	BRCA
TCGA-BH-A0E0-01A	0.215424	Tumor	BRCA
TCGA-BH-A0E0-11A	0.115079	Normal	BRCA
TCGA-BH-A0E1-01A	0.130192	Tumor	BRCA
TCGA-BH-A0E1-11A	0.119934	Normal	BRCA
TCGA-BH-A0E2-01A	0.113541	Tumor	BRCA
TCGA-BH-A0E6-01A	0.152942	Tumor	BRCA
TCGA-BH-A0E7-01A	0.0364368	Tumor	BRCA
TCGA-BH-A0E9-01B	0.122885	Tumor	BRCA
TCGA-BH-A0EA-01A	0.145497	Tumor	BRCA
TCGA-BH-A0EB-01A	0.335944	Tumor	BRCA
TCGA-BH-A0EE-01A	0.515216	Tumor	BRCA
TCGA-BH-A0EI-01A	-0.0647995	Tumor	BRCA
TCGA-BH-A0GY-01A	0.204638	Tumor	BRCA
TCGA-BH-A0GZ-01A	0.096873	Tumor	BRCA
TCGA-BH-A0H0-01A	0.159984	Tumor	BRCA
TCGA-BH-A0H3-01A	0.125841	Tumor	BRCA
TCGA-BH-A0H5-01A	0.664776	Tumor	BRCA
TCGA-BH-A0H5-11A	0.0928404	Normal	BRCA
TCGA-BH-A0H6-01A	0.0430682	Tumor	BRCA
TCGA-BH-A0H7-01A	0.0965196	Tumor	BRCA
TCGA-BH-A0H7-11A	0.130666	Normal	BRCA
TCGA-BH-A0H9-01A	0.161775	Tumor	BRCA
TCGA-BH-A0H9-11A	0.256909	Normal	BRCA
TCGA-BH-A0HA-01A	0.256767	Tumor	BRCA
TCGA-BH-A0HA-11A	0.101596	Normal	BRCA
TCGA-BH-A0HB-01A	0.232729	Tumor	BRCA
TCGA-BH-A0HF-01A	0.189498	Tumor	BRCA
TCGA-BH-A0HI-01A	0.287453	Tumor	BRCA
TCGA-BH-A0HK-01A	0.231743	Tumor	BRCA
TCGA-BH-A0HK-11A	0.188672	Normal	BRCA
TCGA-BH-A0HL-01A	-0.161566	Tumor	BRCA
TCGA-BH-A0HN-01A	0.176718	Tumor	BRCA
TCGA-BH-A0HO-01A	0.228056	Tumor	BRCA
TCGA-BH-A0HP-01A	0.24073	Tumor	BRCA
TCGA-BH-A0HQ-01A	0.113009	Tumor	BRCA
TCGA-BH-A0HU-01A	0.165151	Tumor	BRCA
TCGA-BH-A0HW-01A	-0.0225985	Tumor	BRCA
TCGA-BH-A0HX-01A	0.0071125	Tumor	BRCA
TCGA-BH-A0HY-01A	0.148454	Tumor	BRCA
TCGA-BH-A0RX-01A	0.506818	Tumor	BRCA
TCGA-BH-A0W3-01A	0.193149	Tumor	BRCA
TCGA-BH-A0W4-01A	0.0294106	Tumor	BRCA
TCGA-BH-A0W5-01A	0.291717	Tumor	BRCA
TCGA-BH-A0W7-01A	0.353992	Tumor	BRCA
TCGA-BH-A0WA-01A	0.0667134	Tumor	BRCA
TCGA-BH-A18F-01A	0.187163	Tumor	BRCA
TCGA-BH-A18G-01A	0.312146	Tumor	BRCA
TCGA-BH-A18H-01A	0.415076	Tumor	BRCA
TCGA-BH-A18I-01A	0.26672	Tumor	BRCA
TCGA-BH-A18J-01A	0.102707	Tumor	BRCA
TCGA-BH-A18J-11A	0.170044	Normal	BRCA
TCGA-BH-A18K-01A	0.155184	Tumor	BRCA
TCGA-BH-A18K-11A	0.0737256	Normal	BRCA
TCGA-BH-A18L-01A	0.109119	Tumor	BRCA
TCGA-BH-A18L-11A	0.199596	Normal	BRCA
TCGA-BH-A18M-01A	0.184926	Tumor	BRCA
TCGA-BH-A18M-11A	0.159899	Normal	BRCA
TCGA-BH-A18N-01A	0.0784694	Tumor	BRCA
TCGA-BH-A18N-11A	0.156116	Normal	BRCA
TCGA-BH-A18P-01A	0.108434	Tumor	BRCA
TCGA-BH-A18P-11A	0.14816	Normal	BRCA
TCGA-BH-A18Q-01A	0.137443	Tumor	BRCA
TCGA-BH-A18Q-11A	0.0788251	Normal	BRCA
TCGA-BH-A18R-01A	0.205562	Tumor	BRCA
TCGA-BH-A18R-11A	0.130692	Normal	BRCA
TCGA-BH-A18S-01A	0.167243	Tumor	BRCA
TCGA-BH-A18S-11A	0.261063	Normal	BRCA
TCGA-BH-A18T-01A	0.379242	Tumor	BRCA
TCGA-BH-A18U-01A	0.196291	Tumor	BRCA
TCGA-BH-A18U-11A	0.144727	Normal	BRCA
TCGA-BH-A18V-01A	0.278986	Tumor	BRCA
TCGA-BH-A18V-06A	0.584379	Tumor	BRCA
TCGA-BH-A18V-11A	0.256677	Normal	BRCA
TCGA-BH-A1EN-01A	-0.0258087	Tumor	BRCA
TCGA-BH-A1EN-11A	0.229211	Normal	BRCA
TCGA-BH-A1EO-01A	0.215415	Tumor	BRCA
TCGA-BH-A1EO-11A	0.410206	Normal	BRCA
TCGA-BH-A1ES-01A	-0.0254765	Tumor	BRCA
TCGA-BH-A1ES-06A	0.00763742	Tumor	BRCA
TCGA-BH-A1ET-01A	0.187197	Tumor	BRCA
TCGA-BH-A1ET-11B	0.156517	Normal	BRCA
TCGA-BH-A1EU-01A	0.301684	Tumor	BRCA
TCGA-BH-A1EU-11A	0.112837	Normal	BRCA
TCGA-BH-A1EV-01A	0.139739	Tumor	BRCA
TCGA-BH-A1EV-11A	0.231258	Normal	BRCA
TCGA-BH-A1EW-01A	0.2354	Tumor	BRCA
TCGA-BH-A1EW-11B	0.100815	Normal	BRCA
TCGA-BH-A1EX-01A	0.201301	Tumor	BRCA
TCGA-BH-A1EY-01A	0.250838	Tumor	BRCA
TCGA-BH-A1F0-01A	0.493055	Tumor	BRCA
TCGA-BH-A1F0-11B	0.200248	Normal	BRCA
TCGA-BH-A1F2-01A	0.103686	Tumor	BRCA
TCGA-BH-A1F2-11A	0.13543	Normal	BRCA
TCGA-BH-A1F5-01A	0.00250497	Tumor	BRCA
TCGA-BH-A1F6-01A	0.213485	Tumor	BRCA
TCGA-BH-A1F6-11B	0.174321	Normal	BRCA
TCGA-BH-A1F8-01A	0.182431	Tumor	BRCA
TCGA-BH-A1F8-11B	0.230632	Normal	BRCA
TCGA-BH-A1FB-01A	0.247395	Tumor	BRCA
TCGA-BH-A1FB-11A	0.130501	Normal	BRCA
TCGA-BH-A1FC-01A	0.345214	Tumor	BRCA
TCGA-BH-A1FC-11A	0.214285	Normal	BRCA
TCGA-BH-A1FD-01A	0.0489098	Tumor	BRCA
TCGA-BH-A1FD-11B	0.185969	Normal	BRCA
TCGA-BH-A1FE-01A	0.243567	Tumor	BRCA
TCGA-BH-A1FE-06A	0.0742359	Tumor	BRCA
TCGA-BH-A1FE-11B	0.121895	Normal	BRCA
TCGA-BH-A1FG-01A	0.271983	Tumor	BRCA
TCGA-BH-A1FG-11B	0.167676	Normal	BRCA
TCGA-BH-A1FH-01A	0.0595328	Tumor	BRCA
TCGA-BH-A1FH-11B	0.284193	Normal	BRCA
TCGA-BH-A1FJ-01A	0.0308984	Tumor	BRCA
TCGA-BH-A1FJ-11B	0.137743	Normal	BRCA
TCGA-BH-A1FL-01A	0.148021	Tumor	BRCA
TCGA-BH-A1FM-01A	0.140594	Tumor	BRCA
TCGA-BH-A1FM-11B	0.113742	Normal	BRCA
TCGA-BH-A1FN-01A	0.0656971	Tumor	BRCA
TCGA-BH-A1FN-11A	0.331915	Normal	BRCA
TCGA-BH-A1FR-01A	0.134765	Tumor	BRCA
TCGA-BH-A1FR-11B	0.193232	Normal	BRCA
TCGA-BH-A1FU-01A	0.117742	Tumor	BRCA
TCGA-BH-A1FU-11A	0.0978825	Normal	BRCA
TCGA-BH-A201-01A	0.0324065	Tumor	BRCA
TCGA-BH-A202-01A	0.310395	Tumor	BRCA
TCGA-BH-A203-01A	0.173667	Tumor	BRCA
TCGA-BH-A203-11A	0.128633	Normal	BRCA
TCGA-BH-A204-01A	-0.0883422	Tumor	BRCA
TCGA-BH-A204-11A	0.182828	Normal	BRCA
TCGA-BH-A208-01A	0.0720609	Tumor	BRCA
TCGA-BH-A208-11A	0.0826989	Normal	BRCA
TCGA-BH-A209-01A	0.454816	Tumor	BRCA
TCGA-BH-A209-11A	0.218746	Normal	BRCA
TCGA-BH-A28O-01A	0.166346	Tumor	BRCA
TCGA-BH-A28Q-01A	0.132978	Tumor	BRCA
TCGA-BH-A2L8-01A	0.349878	Tumor	BRCA
TCGA-BH-A42T-01A	0.293026	Tumor	BRCA
TCGA-BH-A42U-01A	0.314562	Tumor	BRCA
TCGA-BH-A42V-01A	0.181392	Tumor	BRCA
TCGA-BH-A5IZ-01A	0.207481	Tumor	BRCA
TCGA-BH-A5J0-01A	0.379642	Tumor	BRCA
TCGA-BH-A6R8-01A	0.340709	Tumor	BRCA
TCGA-BH-A6R9-01A	0.379244	Tumor	BRCA
TCGA-BH-A8FY-01A	0.243204	Tumor	BRCA
TCGA-BH-A8FZ-01A	0.325582	Tumor	BRCA
TCGA-BH-A8G0-01A	0.296915	Tumor	BRCA
TCGA-BH-AB28-01A	0.221097	Tumor	BRCA
TCGA-C8-A12K-01A	0.559	Tumor	BRCA
TCGA-C8-A12L-01A	0.245933	Tumor	BRCA
TCGA-C8-A12M-01A	0.037921	Tumor	BRCA
TCGA-C8-A12N-01A	0.285328	Tumor	BRCA
TCGA-C8-A12O-01A	0.119724	Tumor	BRCA
TCGA-C8-A12P-01A	0.0858141	Tumor	BRCA
TCGA-C8-A12Q-01A	0.287254	Tumor	BRCA
TCGA-C8-A12T-01A	0.168733	Tumor	BRCA
TCGA-C8-A12U-01A	0.298003	Tumor	BRCA
TCGA-C8-A12V-01A	0.671176	Tumor	BRCA
TCGA-C8-A12W-01A	0.12661	Tumor	BRCA
TCGA-C8-A12X-01A	0.170068	Tumor	BRCA
TCGA-C8-A12Y-01A	0.323676	Tumor	BRCA
TCGA-C8-A12Z-01A	0.193219	Tumor	BRCA
TCGA-C8-A130-01A	0.131758	Tumor	BRCA
TCGA-C8-A131-01A	0.267249	Tumor	BRCA
TCGA-C8-A132-01A	0.263939	Tumor	BRCA
TCGA-C8-A133-01A	0.0646324	Tumor	BRCA
TCGA-C8-A134-01A	0.283968	Tumor	BRCA
TCGA-C8-A135-01A	0.202536	Tumor	BRCA
TCGA-C8-A137-01A	0.122761	Tumor	BRCA
TCGA-C8-A138-01A	0.430486	Tumor	BRCA
TCGA-C8-A1HE-01A	0.16341	Tumor	BRCA
TCGA-C8-A1HF-01A	0.524888	Tumor	BRCA
TCGA-C8-A1HG-01A	0.220858	Tumor	BRCA
TCGA-C8-A1HI-01A	0.153779	Tumor	BRCA
TCGA-C8-A1HJ-01A	-0.0382398	Tumor	BRCA
TCGA-C8-A1HK-01A	0.143959	Tumor	BRCA
TCGA-C8-A1HL-01A	0.260052	Tumor	BRCA
TCGA-C8-A1HM-01A	0.6239	Tumor	BRCA
TCGA-C8-A1HN-01A	0.166308	Tumor	BRCA
TCGA-C8-A1HO-01A	0.0348282	Tumor	BRCA
TCGA-C8-A26V-01A	0.34441	Tumor	BRCA
TCGA-C8-A26W-01A	0.289189	Tumor	BRCA
TCGA-C8-A26X-01A	0.49069	Tumor	BRCA
TCGA-C8-A26Y-01A	0.332086	Tumor	BRCA
TCGA-C8-A26Z-01A	0.028018	Tumor	BRCA
TCGA-C8-A273-01A	0.223213	Tumor	BRCA
TCGA-C8-A274-01A	0.2476	Tumor	BRCA
TCGA-C8-A275-01A	0.374524	Tumor	BRCA
TCGA-C8-A278-01A	0.35676	Tumor	BRCA
TCGA-C8-A27A-01A	-0.100507	Tumor	BRCA
TCGA-C8-A27B-01A	0.428585	Tumor	BRCA
TCGA-C8-A3M7-01A	0.170094	Tumor	BRCA
TCGA-C8-A3M8-01A	0.0926842	Tumor	BRCA
TCGA-C8-A8HP-01A	0.505628	Tumor	BRCA
TCGA-C8-A8HQ-01A	0.22386	Tumor	BRCA
TCGA-C8-A8HR-01A	0.285295	Tumor	BRCA
TCGA-D8-A13Y-01A	-0.165431	Tumor	BRCA
TCGA-D8-A13Z-01A	0.206917	Tumor	BRCA
TCGA-D8-A140-01A	0.244899	Tumor	BRCA
TCGA-D8-A141-01A	0.379025	Tumor	BRCA
TCGA-D8-A142-01A	0.085362	Tumor	BRCA
TCGA-D8-A143-01A	0.214561	Tumor	BRCA
TCGA-D8-A145-01A	0.118592	Tumor	BRCA
TCGA-D8-A146-01A	0.129814	Tumor	BRCA
TCGA-D8-A147-01A	0.213468	Tumor	BRCA
TCGA-D8-A1J8-01A	0.306084	Tumor	BRCA
TCGA-D8-A1J9-01A	0.249308	Tumor	BRCA
TCGA-D8-A1JA-01A	0.13516	Tumor	BRCA
TCGA-D8-A1JB-01A	0.293319	Tumor	BRCA
TCGA-D8-A1JC-01A	0.196104	Tumor	BRCA
TCGA-D8-A1JD-01A	0.150036	Tumor	BRCA
TCGA-D8-A1JE-01A	0.159226	Tumor	BRCA
TCGA-D8-A1JF-01A	0.119256	Tumor	BRCA
TCGA-D8-A1JG-01B	0.415097	Tumor	BRCA
TCGA-D8-A1JH-01A	0.169019	Tumor	BRCA
TCGA-D8-A1JI-01A	0.126089	Tumor	BRCA
TCGA-D8-A1JJ-01A	0.14656	Tumor	BRCA
TCGA-D8-A1JK-01A	0.402939	Tumor	BRCA
TCGA-D8-A1JL-01A	0.298875	Tumor	BRCA
TCGA-D8-A1JM-01A	0.236482	Tumor	BRCA
TCGA-D8-A1JN-01A	0.123249	Tumor	BRCA
TCGA-D8-A1JP-01A	0.139236	Tumor	BRCA
TCGA-D8-A1JS-01A	0.229526	Tumor	BRCA
TCGA-D8-A1JT-01A	0.183527	Tumor	BRCA
TCGA-D8-A1JU-01A	0.243672	Tumor	BRCA
TCGA-D8-A1X5-01A	0.286902	Tumor	BRCA
TCGA-D8-A1X6-01A	0.245309	Tumor	BRCA
TCGA-D8-A1X7-01A	0.115569	Tumor	BRCA
TCGA-D8-A1X8-01A	0.237221	Tumor	BRCA
TCGA-D8-A1X9-01A	0.118379	Tumor	BRCA
TCGA-D8-A1XA-01A	0.269682	Tumor	BRCA
TCGA-D8-A1XB-01A	0.0870745	Tumor	BRCA
TCGA-D8-A1XC-01A	0.041896	Tumor	BRCA
TCGA-D8-A1XD-01A	-0.0961218	Tumor	BRCA
TCGA-D8-A1XF-01A	0.00330583	Tumor	BRCA
TCGA-D8-A1XG-01A	-0.0142146	Tumor	BRCA
TCGA-D8-A1XJ-01A	0.0740821	Tumor	BRCA
TCGA-D8-A1XK-01A	0.243232	Tumor	BRCA
TCGA-D8-A1XL-01A	0.415789	Tumor	BRCA
TCGA-D8-A1XM-01A	0.205824	Tumor	BRCA
TCGA-D8-A1XO-01A	0.248148	Tumor	BRCA
TCGA-D8-A1XQ-01A	0.285753	Tumor	BRCA
TCGA-D8-A1XR-01A	0.106214	Tumor	BRCA
TCGA-D8-A1XS-01A	0.143739	Tumor	BRCA
TCGA-D8-A1XT-01A	0.28016	Tumor	BRCA
TCGA-D8-A1XU-01A	0.177133	Tumor	BRCA
TCGA-D8-A1XV-01A	0.0376362	Tumor	BRCA
TCGA-D8-A1XW-01A	0.239783	Tumor	BRCA
TCGA-D8-A1XY-01A	0.0911216	Tumor	BRCA
TCGA-D8-A1XZ-01A	0.153238	Tumor	BRCA
TCGA-D8-A1Y0-01A	0.286196	Tumor	BRCA
TCGA-D8-A1Y1-01A	0.178639	Tumor	BRCA
TCGA-D8-A1Y2-01A	0.405164	Tumor	BRCA
TCGA-D8-A1Y3-01A	0.404587	Tumor	BRCA
TCGA-D8-A27E-01A	0.164913	Tumor	BRCA
TCGA-D8-A27F-01A	0.0275358	Tumor	BRCA
TCGA-D8-A27G-01A	0.224535	Tumor	BRCA
TCGA-D8-A27H-01A	0.00409731	Tumor	BRCA
TCGA-D8-A27I-01A	0.293281	Tumor	BRCA
TCGA-D8-A27K-01A	0.249723	Tumor	BRCA
TCGA-D8-A27L-01A	0.205019	Tumor	BRCA
TCGA-D8-A27M-01A	0.376308	Tumor	BRCA
TCGA-D8-A27N-01A	0.288523	Tumor	BRCA
TCGA-D8-A27P-01A	0.0969972	Tumor	BRCA
TCGA-D8-A27R-01A	0.205639	Tumor	BRCA
TCGA-D8-A27T-01A	0.210859	Tumor	BRCA
TCGA-D8-A27V-01A	0.0987717	Tumor	BRCA
TCGA-D8-A27W-01A	0.118162	Tumor	BRCA
TCGA-D8-A3Z5-01A	0.175303	Tumor	BRCA
TCGA-D8-A3Z6-01A	0.203789	Tumor	BRCA
TCGA-D8-A4Z1-01A	0.170453	Tumor	BRCA
TCGA-D8-A73U-01A	0.614804	Tumor	BRCA
TCGA-D8-A73W-01A	0.26959	Tumor	BRCA
TCGA-D8-A73X-01A	0.133892	Tumor	BRCA
TCGA-E2-A105-01A	0.0100586	Tumor	BRCA
TCGA-E2-A106-01A	0.146937	Tumor	BRCA
TCGA-E2-A107-01A	0.211659	Tumor	BRCA
TCGA-E2-A108-01A	0.551348	Tumor	BRCA
TCGA-E2-A109-01A	0.0781699	Tumor	BRCA
TCGA-E2-A10A-01A	0.12625	Tumor	BRCA
TCGA-E2-A10B-01A	0.120712	Tumor	BRCA
TCGA-E2-A10C-01A	0.48298	Tumor	BRCA
TCGA-E2-A10E-01A	0.121936	Tumor	BRCA
TCGA-E2-A10F-01A	0.267458	Tumor	BRCA
TCGA-E2-A14N-01A	0.262037	Tumor	BRCA
TCGA-E2-A14O-01A	0.197496	Tumor	BRCA
TCGA-E2-A14P-01A	0.261584	Tumor	BRCA
TCGA-E2-A14Q-01A	0.136035	Tumor	BRCA
TCGA-E2-A14R-01A	0.236461	Tumor	BRCA
TCGA-E2-A14S-01A	0.221391	Tumor	BRCA
TCGA-E2-A14T-01A	0.127814	Tumor	BRCA
TCGA-E2-A14U-01A	0.132838	Tumor	BRCA
TCGA-E2-A14V-01A	0.19805	Tumor	BRCA
TCGA-E2-A14W-01A	0.0849985	Tumor	BRCA
TCGA-E2-A14X-01A	0.169365	Tumor	BRCA
TCGA-E2-A14Y-01A	0.41598	Tumor	BRCA
TCGA-E2-A14Z-01A	0.344792	Tumor	BRCA
TCGA-E2-A150-01A	0.338694	Tumor	BRCA
TCGA-E2-A152-01A	0.239716	Tumor	BRCA
TCGA-E2-A153-01A	0.214063	Tumor	BRCA
TCGA-E2-A153-11A	0.117698	Normal	BRCA
TCGA-E2-A154-01A	0.0604382	Tumor	BRCA
TCGA-E2-A155-01A	0.127437	Tumor	BRCA
TCGA-E2-A156-01A	0.0993349	Tumor	BRCA
TCGA-E2-A158-01A	0.0892934	Tumor	BRCA
TCGA-E2-A158-11A	0.184221	Normal	BRCA
TCGA-E2-A159-01A	0.430552	Tumor	BRCA
TCGA-E2-A15A-01A	0.178559	Tumor	BRCA
TCGA-E2-A15A-06A	0.228867	Tumor	BRCA
TCGA-E2-A15C-01A	0.182347	Tumor	BRCA
TCGA-E2-A15D-01A	0.180917	Tumor	BRCA
TCGA-E2-A15E-01A	0.0951283	Tumor	BRCA
TCGA-E2-A15E-06A	0.346612	Tumor	BRCA
TCGA-E2-A15F-01A	0.14205	Tumor	BRCA
TCGA-E2-A15G-01A	0.134366	Tumor	BRCA
TCGA-E2-A15H-01A	0.165663	Tumor	BRCA
TCGA-E2-A15I-01A	0.211102	Tumor	BRCA
TCGA-E2-A15I-11A	0.190196	Normal	BRCA
TCGA-E2-A15J-01A	0.225583	Tumor	BRCA
TCGA-E2-A15K-01A	0.361755	Tumor	BRCA
TCGA-E2-A15K-06A	0.248435	Tumor	BRCA
TCGA-E2-A15K-11A	0.357814	Normal	BRCA
TCGA-E2-A15L-01A	0.0629915	Tumor	BRCA
TCGA-E2-A15M-01A	0.338093	Tumor	BRCA
TCGA-E2-A15M-11A	0.166355	Normal	BRCA
TCGA-E2-A15O-01A	0.152765	Tumor	BRCA
TCGA-E2-A15P-01A	0.166705	Tumor	BRCA
TCGA-E2-A15R-01A	-0.0289855	Tumor	BRCA
TCGA-E2-A15S-01A	0.0356446	Tumor	BRCA
TCGA-E2-A15T-01A	0.0739887	Tumor	BRCA
TCGA-E2-A1AZ-01A	0.268943	Tumor	BRCA
TCGA-E2-A1B0-01A	0.0916807	Tumor	BRCA
TCGA-E2-A1B1-01A	0.264568	Tumor	BRCA
TCGA-E2-A1B4-01A	0.162961	Tumor	BRCA
TCGA-E2-A1B5-01A	0.400454	Tumor	BRCA
TCGA-E2-A1B6-01A	0.569229	Tumor	BRCA
TCGA-E2-A1BC-01A	0.0856611	Tumor	BRCA
TCGA-E2-A1BC-11A	0.24676	Normal	BRCA
TCGA-E2-A1BD-01A	0.146734	Tumor	BRCA
TCGA-E2-A1IE-01A	0.0268192	Tumor	BRCA
TCGA-E2-A1IF-01A	0.232016	Tumor	BRCA
TCGA-E2-A1IG-01A	0.102131	Tumor	BRCA
TCGA-E2-A1IG-11A	0.153337	Normal	BRCA
TCGA-E2-A1IH-01A	0.279592	Tumor	BRCA
TCGA-E2-A1II-01A	0.498544	Tumor	BRCA
TCGA-E2-A1IJ-01A	0.267254	Tumor	BRCA
TCGA-E2-A1IK-01A	0.271876	Tumor	BRCA
TCGA-E2-A1IL-01A	0.0757755	Tumor	BRCA
TCGA-E2-A1IN-01A	0.0615789	Tumor	BRCA
TCGA-E2-A1IO-01A	0.127246	Tumor	BRCA
TCGA-E2-A1IP-01A	0.561733	Tumor	BRCA
TCGA-E2-A1IU-01A	0.184983	Tumor	BRCA
TCGA-E2-A1L6-01A	0.195933	Tumor	BRCA
TCGA-E2-A1L7-01A	0.21599	Tumor	BRCA
TCGA-E2-A1L7-11A	0.198084	Normal	BRCA
TCGA-E2-A1L8-01A	0.154475	Tumor	BRCA
TCGA-E2-A1L9-01A	0.281625	Tumor	BRCA
TCGA-E2-A1LA-01A	0.362594	Tumor	BRCA
TCGA-E2-A1LB-01A	0.166309	Tumor	BRCA
TCGA-E2-A1LB-11A	0.07154	Normal	BRCA
TCGA-E2-A1LE-01A	0.327078	Tumor	BRCA
TCGA-E2-A1LG-01A	0.103575	Tumor	BRCA
TCGA-E2-A1LH-01A	0.511113	Tumor	BRCA
TCGA-E2-A1LH-11A	0.156707	Normal	BRCA
TCGA-E2-A1LI-01A	0.217797	Tumor	BRCA
TCGA-E2-A1LK-01A	0.269537	Tumor	BRCA
TCGA-E2-A1LL-01A	0.333108	Tumor	BRCA
TCGA-E2-A1LS-01A	0.118111	Tumor	BRCA
TCGA-E2-A1LS-11A	0.177461	Normal	BRCA
TCGA-E2-A2P5-01A	0.148411	Tumor	BRCA
TCGA-E2-A2P6-01A	0.25179	Tumor	BRCA
TCGA-E2-A3DX-01A	0.312302	Tumor	BRCA
TCGA-E2-A56Z-01A	0.127976	Tumor	BRCA
TCGA-E2-A570-01A	0.167512	Tumor	BRCA
TCGA-E2-A572-01A	0.188156	Tumor	BRCA
TCGA-E2-A573-01A	0.467638	Tumor	BRCA
TCGA-E2-A574-01A	0.12998	Tumor	BRCA
TCGA-E2-A576-01A	0.202766	Tumor	BRCA
TCGA-E2-A9RU-01A	0.201174	Tumor	BRCA
TCGA-E9-A1N3-01A	-0.0244053	Tumor	BRCA
TCGA-E9-A1N4-01A	0.226612	Tumor	BRCA
TCGA-E9-A1N4-11A	0.156872	Normal	BRCA
TCGA-E9-A1N5-01A	0.230247	Tumor	BRCA
TCGA-E9-A1N5-11A	0.101729	Normal	BRCA
TCGA-E9-A1N6-01A	0.223803	Tumor	BRCA
TCGA-E9-A1N6-11A	0.207858	Normal	BRCA
TCGA-E9-A1N8-01A	0.0529928	Tumor	BRCA
TCGA-E9-A1N9-01A	0.0956734	Tumor	BRCA
TCGA-E9-A1N9-11A	0.061075	Normal	BRCA
TCGA-E9-A1NA-01A	0.238736	Tumor	BRCA
TCGA-E9-A1NA-11A	0.227677	Normal	BRCA
TCGA-E9-A1NC-01A	0.350364	Tumor	BRCA
TCGA-E9-A1ND-01A	0.576717	Tumor	BRCA
TCGA-E9-A1ND-11A	0.443938	Normal	BRCA
TCGA-E9-A1NE-01A	0.456274	Tumor	BRCA
TCGA-E9-A1NF-01A	0.220264	Tumor	BRCA
TCGA-E9-A1NF-11A	0.334484	Normal	BRCA
TCGA-E9-A1NG-01A	0.2686	Tumor	BRCA
TCGA-E9-A1NG-11A	0.227363	Normal	BRCA
TCGA-E9-A1NH-01A	0.139412	Tumor	BRCA
TCGA-E9-A1NI-01A	0.202122	Tumor	BRCA
TCGA-E9-A1QZ-01A	0.362162	Tumor	BRCA
TCGA-E9-A1R0-01A	0.140728	Tumor	BRCA
TCGA-E9-A1R2-01A	0.175748	Tumor	BRCA
TCGA-E9-A1R3-01A	0.272633	Tumor	BRCA
TCGA-E9-A1R4-01A	0.375628	Tumor	BRCA
TCGA-E9-A1R5-01A	0.135075	Tumor	BRCA
TCGA-E9-A1R6-01A	0.110269	Tumor	BRCA
TCGA-E9-A1R7-01A	0.128744	Tumor	BRCA
TCGA-E9-A1R7-11A	0.228944	Normal	BRCA
TCGA-E9-A1RA-01A	0.197908	Tumor	BRCA
TCGA-E9-A1RB-01A	0.215508	Tumor	BRCA
TCGA-E9-A1RB-11A	0.214847	Normal	BRCA
TCGA-E9-A1RC-01A	0.0845954	Tumor	BRCA
TCGA-E9-A1RC-11A	0.25247	Normal	BRCA
TCGA-E9-A1RD-01A	0.248698	Tumor	BRCA
TCGA-E9-A1RD-11A	0.238365	Normal	BRCA
TCGA-E9-A1RE-01A	0.107799	Tumor	BRCA
TCGA-E9-A1RF-01A	0.264671	Tumor	BRCA
TCGA-E9-A1RF-11A	0.240281	Normal	BRCA
TCGA-E9-A1RG-01A	0.256034	Tumor	BRCA
TCGA-E9-A1RH-01A	0.0880688	Tumor	BRCA
TCGA-E9-A1RH-11A	0.226399	Normal	BRCA
TCGA-E9-A1RI-01A	0.0938936	Tumor	BRCA
TCGA-E9-A1RI-11A	0.198046	Normal	BRCA
TCGA-E9-A226-01A	0.079798	Tumor	BRCA
TCGA-E9-A227-01A	0.288768	Tumor	BRCA
TCGA-E9-A228-01A	0.0693429	Tumor	BRCA
TCGA-E9-A229-01A	0.19149	Tumor	BRCA
TCGA-E9-A22A-01A	0.277212	Tumor	BRCA
TCGA-E9-A22B-01A	0.140881	Tumor	BRCA
TCGA-E9-A22D-01A	0.624139	Tumor	BRCA
TCGA-E9-A22E-01A	0.194036	Tumor	BRCA
TCGA-E9-A22G-01A	0.112895	Tumor	BRCA
TCGA-E9-A22H-01A	0.276288	Tumor	BRCA
TCGA-E9-A243-01A	0.540113	Tumor	BRCA
TCGA-E9-A244-01A	0.0452806	Tumor	BRCA
TCGA-E9-A245-01A	0.0186033	Tumor	BRCA
TCGA-E9-A247-01A	0.0781379	Tumor	BRCA
TCGA-E9-A248-01A	0.292735	Tumor	BRCA
TCGA-E9-A249-01A	0.348504	Tumor	BRCA
TCGA-E9-A24A-01A	0.318683	Tumor	BRCA
TCGA-E9-A295-01A	0.150464	Tumor	BRCA
TCGA-E9-A2JS-01A	0.127752	Tumor	BRCA
TCGA-E9-A2JT-01A	0.527288	Tumor	BRCA
TCGA-E9-A3HO-01A	0.190186	Tumor	BRCA
TCGA-E9-A3Q9-01A	0.255455	Tumor	BRCA
TCGA-E9-A3QA-01A	0.491993	Tumor	BRCA
TCGA-E9-A3X8-01A	0.361419	Tumor	BRCA
TCGA-E9-A54X-01A	0.0360065	Tumor	BRCA
TCGA-E9-A54Y-01A	0.242584	Tumor	BRCA
TCGA-E9-A5FK-01A	0.538917	Tumor	BRCA
TCGA-E9-A5FL-01A	0.365712	Tumor	BRCA
TCGA-E9-A5UO-01A	0.0424447	Tumor	BRCA
TCGA-E9-A5UP-01A	0.303941	Tumor	BRCA
TCGA-E9-A6HE-01A	0.273752	Tumor	BRCA
TCGA-EW-A1IW-01A	0.138158	Tumor	BRCA
TCGA-EW-A1IX-01A	0.146289	Tumor	BRCA
TCGA-EW-A1IY-01A	0.264246	Tumor	BRCA
TCGA-EW-A1IZ-01A	0.550144	Tumor	BRCA
TCGA-EW-A1J1-01A	0.195022	Tumor	BRCA
TCGA-EW-A1J2-01A	0.181181	Tumor	BRCA
TCGA-EW-A1J3-01A	0.245006	Tumor	BRCA
TCGA-EW-A1J5-01A	0.361514	Tumor	BRCA
TCGA-EW-A1J6-01A	0.310781	Tumor	BRCA
TCGA-EW-A1OV-01A	0.485473	Tumor	BRCA
TCGA-EW-A1OW-01A	0.149878	Tumor	BRCA
TCGA-EW-A1OX-01A	0.00370812	Tumor	BRCA
TCGA-EW-A1OY-01A	0.0817383	Tumor	BRCA
TCGA-EW-A1OZ-01A	0.185214	Tumor	BRCA
TCGA-EW-A1P0-01A	0.0478036	Tumor	BRCA
TCGA-EW-A1P1-01A	0.21821	Tumor	BRCA
TCGA-EW-A1P3-01A	0.213802	Tumor	BRCA
TCGA-EW-A1P4-01A	0.538354	Tumor	BRCA
TCGA-EW-A1P5-01A	0.371385	Tumor	BRCA
TCGA-EW-A1P6-01A	0.136298	Tumor	BRCA
TCGA-EW-A1P7-01A	0.485012	Tumor	BRCA
TCGA-EW-A1P8-01A	0.307123	Tumor	BRCA
TCGA-EW-A1PA-01A	0.147171	Tumor	BRCA
TCGA-EW-A1PB-01A	0.717804	Tumor	BRCA
TCGA-EW-A1PC-01B	0.0906963	Tumor	BRCA
TCGA-EW-A1PD-01A	0.0636868	Tumor	BRCA
TCGA-EW-A1PE-01A	0.452708	Tumor	BRCA
TCGA-EW-A1PF-01A	0.156494	Tumor	BRCA
TCGA-EW-A1PG-01A	0.0878045	Tumor	BRCA
TCGA-EW-A1PH-01A	0.230209	Tumor	BRCA
TCGA-EW-A2FR-01A	0.198171	Tumor	BRCA
TCGA-EW-A2FS-01A	0.303802	Tumor	BRCA
TCGA-EW-A2FV-01A	0.238029	Tumor	BRCA
TCGA-EW-A2FW-01A	0.0697254	Tumor	BRCA
TCGA-EW-A3E8-01B	0.360016	Tumor	BRCA
TCGA-EW-A3U0-01A	0.465468	Tumor	BRCA
TCGA-EW-A423-01A	0.293939	Tumor	BRCA
TCGA-EW-A424-01A	0.131054	Tumor	BRCA
TCGA-EW-A6S9-01A	0.148632	Tumor	BRCA
TCGA-EW-A6SA-01A	0.0190575	Tumor	BRCA
TCGA-EW-A6SB-01A	0.567615	Tumor	BRCA
TCGA-EW-A6SC-01A	0.211763	Tumor	BRCA
TCGA-EW-A6SD-01A	0.431966	Tumor	BRCA
TCGA-GI-A2C8-01A	0.211699	Tumor	BRCA
TCGA-GI-A2C8-11A	0.0863864	Normal	BRCA
TCGA-GI-A2C9-01A	0.181697	Tumor	BRCA
TCGA-GI-A2C9-11A	0.260306	Normal	BRCA
TCGA-GM-A2D9-01A	0.288459	Tumor	BRCA
TCGA-GM-A2DA-01A	0.391802	Tumor	BRCA
TCGA-GM-A2DB-01A	0.218987	Tumor	BRCA
TCGA-GM-A2DC-01A	0.217985	Tumor	BRCA
TCGA-GM-A2DD-01A	0.383952	Tumor	BRCA
TCGA-GM-A2DF-01A	0.3008	Tumor	BRCA
TCGA-GM-A2DH-01A	0.207163	Tumor	BRCA
TCGA-GM-A2DI-01A	0.451028	Tumor	BRCA
TCGA-GM-A2DK-01A	0.233773	Tumor	BRCA
TCGA-GM-A2DL-01A	0.172813	Tumor	BRCA
TCGA-GM-A2DM-01A	0.171671	Tumor	BRCA
TCGA-GM-A2DN-01A	0.419644	Tumor	BRCA
TCGA-GM-A2DO-01A	0.596702	Tumor	BRCA
TCGA-GM-A3NW-01A	0.158725	Tumor	BRCA
TCGA-GM-A3NY-01A	0.32741	Tumor	BRCA
TCGA-GM-A3XG-01A	0.129816	Tumor	BRCA
TCGA-GM-A3XL-01A	0.472001	Tumor	BRCA
TCGA-GM-A3XN-01A	0.256518	Tumor	BRCA
TCGA-GM-A4E0-01A	0.403092	Tumor	BRCA
TCGA-GM-A5PV-01A	0.22434	Tumor	BRCA
TCGA-GM-A5PX-01A	0.268964	Tumor	BRCA
TCGA-HN-A2NL-01A	0.102566	Tumor	BRCA
TCGA-HN-A2OB-01A	0.17146	Tumor	BRCA
TCGA-JL-A3YW-01A	0.398671	Tumor	BRCA
TCGA-JL-A3YX-01A	0.1823	Tumor	BRCA
TCGA-LD-A66U-01A	0.379617	Tumor	BRCA
TCGA-LD-A74U-01A	0.253234	Tumor	BRCA
TCGA-LD-A7W5-01A	0.355434	Tumor	BRCA
TCGA-LD-A7W6-01A	0.247119	Tumor	BRCA
TCGA-LD-A9QF-01A	0.556175	Tumor	BRCA
TCGA-LL-A440-01A	0.298998	Tumor	BRCA
TCGA-LL-A441-01A	0.340066	Tumor	BRCA
TCGA-LL-A442-01A	0.241962	Tumor	BRCA
TCGA-LL-A50Y-01A	0.358385	Tumor	BRCA
TCGA-LL-A5YL-01A	0.326894	Tumor	BRCA
TCGA-LL-A5YM-01A	0.16474	Tumor	BRCA
TCGA-LL-A5YN-01A	0.544532	Tumor	BRCA
TCGA-LL-A5YO-01A	0.582546	Tumor	BRCA
TCGA-LL-A5YP-01A	0.265103	Tumor	BRCA
TCGA-LL-A6FP-01A	0.173409	Tumor	BRCA
TCGA-LL-A6FQ-01A	0.306458	Tumor	BRCA
TCGA-LL-A6FR-01A	0.157806	Tumor	BRCA
TCGA-LL-A73Y-01A	0.12201	Tumor	BRCA
TCGA-LL-A73Z-01A	0.299412	Tumor	BRCA
TCGA-LL-A740-01A	0.138194	Tumor	BRCA
TCGA-LL-A7SZ-01A	0.466108	Tumor	BRCA
TCGA-LL-A7T0-01A	0.249241	Tumor	BRCA
TCGA-LL-A8F5-01A	0.259539	Tumor	BRCA
TCGA-LL-A9Q3-01A	0.351773	Tumor	BRCA
TCGA-LQ-A4E4-01A	0.0593153	Tumor	BRCA
TCGA-MS-A51U-01A	0.244873	Tumor	BRCA
TCGA-OK-A5Q2-01A	0.245246	Tumor	BRCA
TCGA-OL-A5D6-01A	0.17591	Tumor	BRCA
TCGA-OL-A5D7-01A	0.426837	Tumor	BRCA
TCGA-OL-A5D8-01A	0.187624	Tumor	BRCA
TCGA-OL-A5DA-01A	0.172512	Tumor	BRCA
TCGA-OL-A5RU-01A	0.34961	Tumor	BRCA
TCGA-OL-A5RV-01A	0.191963	Tumor	BRCA
TCGA-OL-A5RW-01A	0.31008	Tumor	BRCA
TCGA-OL-A5RX-01A	0.260117	Tumor	BRCA
TCGA-OL-A5RY-01A	0.519854	Tumor	BRCA
TCGA-OL-A5RZ-01A	0.231196	Tumor	BRCA
TCGA-OL-A5S0-01A	0.268026	Tumor	BRCA
TCGA-OL-A66H-01A	0.361228	Tumor	BRCA
TCGA-OL-A66I-01A	0.576253	Tumor	BRCA
TCGA-OL-A66J-01A	0.152179	Tumor	BRCA
TCGA-OL-A66K-01A	0.176965	Tumor	BRCA
TCGA-OL-A66L-01A	0.423009	Tumor	BRCA
TCGA-OL-A66N-01A	0.279801	Tumor	BRCA
TCGA-OL-A66O-01A	0.140183	Tumor	BRCA
TCGA-OL-A66P-01A	0.714452	Tumor	BRCA
TCGA-OL-A6VO-01A	0.184895	Tumor	BRCA
TCGA-OL-A6VQ-01A	0.249854	Tumor	BRCA
TCGA-OL-A6VR-01A	0.00180107	Tumor	BRCA
TCGA-OL-A97C-01A	0.098342	Tumor	BRCA
TCGA-PE-A5DC-01A	0.179169	Tumor	BRCA
TCGA-PE-A5DD-01A	0.289287	Tumor	BRCA
TCGA-PE-A5DE-01A	0.555467	Tumor	BRCA
TCGA-PL-A8LV-01A	0.201925	Tumor	BRCA
TCGA-PL-A8LX-01A	0.156243	Tumor	BRCA
TCGA-PL-A8LY-01A	0.218648	Tumor	BRCA
TCGA-PL-A8LZ-01A	0.570493	Tumor	BRCA
TCGA-S3-A6ZF-01A	0.194688	Tumor	BRCA
TCGA-S3-A6ZG-01A	0.219264	Tumor	BRCA
TCGA-S3-A6ZH-01A	0.0721535	Tumor	BRCA
TCGA-S3-AA0Z-01A	0.289847	Tumor	BRCA
TCGA-S3-AA10-01A	0.48154	Tumor	BRCA
TCGA-S3-AA11-01A	0.118187	Tumor	BRCA
TCGA-S3-AA12-01A	0.0747681	Tumor	BRCA
TCGA-S3-AA14-01A	0.0527402	Tumor	BRCA
TCGA-S3-AA15-01A	0.521087	Tumor	BRCA
TCGA-S3-AA17-01A	0.490631	Tumor	BRCA
TCGA-UL-AAZ6-01A	0.230552	Tumor	BRCA
TCGA-UU-A93S-01A	0.395894	Tumor	BRCA
TCGA-V7-A7HQ-01A	0.153706	Tumor	BRCA
TCGA-W8-A86G-01A	0.179004	Tumor	BRCA
TCGA-WT-AB41-01A	0.516998	Tumor	BRCA
TCGA-WT-AB44-01A	0.311065	Tumor	BRCA
TCGA-XX-A899-01A	0.331806	Tumor	BRCA
TCGA-XX-A89A-01A	0.326558	Tumor	BRCA
TCGA-Z7-A8R5-01A	0.367954	Tumor	BRCA
TCGA-Z7-A8R6-01A	0.224616	Tumor	BRCA
TCGA-2W-A8YY-01A	0.183204	Tumor	CESC
TCGA-4J-AA1J-01A	0.368921	Tumor	CESC
TCGA-BI-A0VR-01A	0.600477	Tumor	CESC
TCGA-BI-A0VS-01A	0.379041	Tumor	CESC
TCGA-BI-A20A-01A	0.480224	Tumor	CESC
TCGA-C5-A0TN-01A	0.661676	Tumor	CESC
TCGA-C5-A1BE-01B	0.372174	Tumor	CESC
TCGA-C5-A1BF-01B	0.448903	Tumor	CESC
TCGA-C5-A1BI-01B	0.492609	Tumor	CESC
TCGA-C5-A1BJ-01A	0.357806	Tumor	CESC
TCGA-C5-A1BK-01B	0.757055	Tumor	CESC
TCGA-C5-A1BL-01A	0.422845	Tumor	CESC
TCGA-C5-A1BM-01A	0.668566	Tumor	CESC
TCGA-C5-A1BN-01B	0.586846	Tumor	CESC
TCGA-C5-A1BQ-01C	0.540225	Tumor	CESC
TCGA-C5-A1M5-01A	0.502393	Tumor	CESC
TCGA-C5-A1M6-01A	0.069884	Tumor	CESC
TCGA-C5-A1M7-01A	0.575615	Tumor	CESC
TCGA-C5-A1M8-01A	0.278528	Tumor	CESC
TCGA-C5-A1M9-01A	0.417661	Tumor	CESC
TCGA-C5-A1ME-01A	0.384939	Tumor	CESC
TCGA-C5-A1MF-01A	0.523422	Tumor	CESC
TCGA-C5-A1MH-01A	0.734276	Tumor	CESC
TCGA-C5-A1MI-01A	0.17288	Tumor	CESC
TCGA-C5-A1MJ-01A	0.194051	Tumor	CESC
TCGA-C5-A1MK-01A	0.505264	Tumor	CESC
TCGA-C5-A1ML-01A	0.363877	Tumor	CESC
TCGA-C5-A1MN-01A	0.696123	Tumor	CESC
TCGA-C5-A1MP-01A	0.470594	Tumor	CESC
TCGA-C5-A1MQ-01A	0.633258	Tumor	CESC
TCGA-C5-A2LS-01A	0.237594	Tumor	CESC
TCGA-C5-A2LT-01A	0.684739	Tumor	CESC
TCGA-C5-A2LV-01A	0.671309	Tumor	CESC
TCGA-C5-A2LX-01A	0.518898	Tumor	CESC
TCGA-C5-A2LY-01A	0.75366	Tumor	CESC
TCGA-C5-A2LZ-01A	0.542456	Tumor	CESC
TCGA-C5-A2M1-01A	0.428095	Tumor	CESC
TCGA-C5-A2M2-01A	0.275638	Tumor	CESC
TCGA-C5-A3HD-01B	0.617593	Tumor	CESC
TCGA-C5-A3HE-01A	0.688707	Tumor	CESC
TCGA-C5-A3HF-01A	0.336071	Tumor	CESC
TCGA-C5-A3HL-01A	0.417334	Tumor	CESC
TCGA-C5-A7CG-01A	0.713856	Tumor	CESC
TCGA-C5-A7CH-01A	0.483507	Tumor	CESC
TCGA-C5-A7CJ-01A	0.535464	Tumor	CESC
TCGA-C5-A7CK-01A	0.213302	Tumor	CESC
TCGA-C5-A7CL-01A	0.500399	Tumor	CESC
TCGA-C5-A7CM-01A	0.241658	Tumor	CESC
TCGA-C5-A7CO-01A	0.528092	Tumor	CESC
TCGA-C5-A7UC-01A	0.54133	Tumor	CESC
TCGA-C5-A7UE-01A	0.47484	Tumor	CESC
TCGA-C5-A7UH-01A	0.496057	Tumor	CESC
TCGA-C5-A7UI-01A	0.724963	Tumor	CESC
TCGA-C5-A7X3-01A	0.70644	Tumor	CESC
TCGA-C5-A7X5-01A	0.444415	Tumor	CESC
TCGA-C5-A7X8-01A	0.294649	Tumor	CESC
TCGA-C5-A7XC-01A	0.466708	Tumor	CESC
TCGA-C5-A8XH-01A	0.702562	Tumor	CESC
TCGA-C5-A8XI-01A	0.612233	Tumor	CESC
TCGA-C5-A8XJ-01A	0.251811	Tumor	CESC
TCGA-C5-A8XK-01A	0.54565	Tumor	CESC
TCGA-C5-A8YQ-01A	0.428902	Tumor	CESC
TCGA-C5-A8YR-01A	0.58663	Tumor	CESC
TCGA-C5-A8YT-01A	0.212773	Tumor	CESC
TCGA-C5-A8ZZ-01A	0.140049	Tumor	CESC
TCGA-C5-A901-01A	0.393542	Tumor	CESC
TCGA-C5-A902-01A	0.657041	Tumor	CESC
TCGA-C5-A905-01A	0.301705	Tumor	CESC
TCGA-C5-A907-01A	0.736957	Tumor	CESC
TCGA-DG-A2KH-01A	0.27163	Tumor	CESC
TCGA-DG-A2KJ-01A	0.490014	Tumor	CESC
TCGA-DG-A2KK-01A	0.298188	Tumor	CESC
TCGA-DG-A2KL-01A	0.459135	Tumor	CESC
TCGA-DG-A2KM-01A	0.922345	Tumor	CESC
TCGA-DR-A0ZL-01A	0.205383	Tumor	CESC
TCGA-DR-A0ZM-01A	0.917333	Tumor	CESC
TCGA-DS-A0VK-01A	0.181825	Tumor	CESC
TCGA-DS-A0VL-01A	0.457717	Tumor	CESC
TCGA-DS-A0VM-01A	0.7096	Tumor	CESC
TCGA-DS-A0VN-01A	0.901913	Tumor	CESC
TCGA-DS-A1O9-01A	0.731629	Tumor	CESC
TCGA-DS-A1OA-01A	0.553079	Tumor	CESC
TCGA-DS-A1OB-01A	0.353742	Tumor	CESC
TCGA-DS-A1OC-01A	0.554501	Tumor	CESC
TCGA-DS-A1OD-01A	0.627024	Tumor	CESC
TCGA-DS-A3LQ-01A	0.253632	Tumor	CESC
TCGA-DS-A5RQ-01A	0.531862	Tumor	CESC
TCGA-DS-A7WF-01A	0.24135	Tumor	CESC
TCGA-DS-A7WH-01A	0.195762	Tumor	CESC
TCGA-DS-A7WI-01A	0.667462	Tumor	CESC
TCGA-EA-A1QS-01A	0.39286	Tumor	CESC
TCGA-EA-A1QT-01A	0.481213	Tumor	CESC
TCGA-EA-A3HQ-01A	0.377615	Tumor	CESC
TCGA-EA-A3HR-01A	0.30215	Tumor	CESC
TCGA-EA-A3HS-01A	0.418535	Tumor	CESC
TCGA-EA-A3HT-01A	0.467708	Tumor	CESC
TCGA-EA-A3HU-01A	0.877363	Tumor	CESC
TCGA-EA-A3QD-01A	0.674364	Tumor	CESC
TCGA-EA-A3QE-01A	0.729669	Tumor	CESC
TCGA-EA-A3Y4-01A	0.916267	Tumor	CESC
TCGA-EA-A410-01A	0.295448	Tumor	CESC
TCGA-EA-A411-01A	0.246018	Tumor	CESC
TCGA-EA-A439-01A	0.210113	Tumor	CESC
TCGA-EA-A43B-01A	0.707065	Tumor	CESC
TCGA-EA-A44S-01A	0.587568	Tumor	CESC
TCGA-EA-A4BA-01A	0.129406	Tumor	CESC
TCGA-EA-A50E-01A	0.320538	Tumor	CESC
TCGA-EA-A556-01A	0.128797	Tumor	CESC
TCGA-EA-A5FO-01A	0.293143	Tumor	CESC
TCGA-EA-A5O9-01A	0.579151	Tumor	CESC
TCGA-EA-A5ZD-01A	0.608078	Tumor	CESC
TCGA-EA-A5ZE-01A	0.585156	Tumor	CESC
TCGA-EA-A5ZF-01A	0.0616671	Tumor	CESC
TCGA-EA-A6QX-01A	0.650498	Tumor	CESC
TCGA-EA-A78R-01A	0.630439	Tumor	CESC
TCGA-EA-A97N-01A	0.246957	Tumor	CESC
TCGA-EK-A2GZ-01A	0.546065	Tumor	CESC
TCGA-EK-A2H0-01A	0.658843	Tumor	CESC
TCGA-EK-A2H1-01A	0.757579	Tumor	CESC
TCGA-EK-A2IP-01A	0.582168	Tumor	CESC
TCGA-EK-A2IR-01A	0.085722	Tumor	CESC
TCGA-EK-A2PG-01A	0.3874	Tumor	CESC
TCGA-EK-A2PI-01A	0.304499	Tumor	CESC
TCGA-EK-A2PK-01A	0.808801	Tumor	CESC
TCGA-EK-A2PL-01A	0.64922	Tumor	CESC
TCGA-EK-A2PM-01A	0.183776	Tumor	CESC
TCGA-EK-A2R7-01A	0.305152	Tumor	CESC
TCGA-EK-A2R8-01A	0.412135	Tumor	CESC
TCGA-EK-A2R9-01A	0.402838	Tumor	CESC
TCGA-EK-A2RA-01A	0.758232	Tumor	CESC
TCGA-EK-A2RB-01A	0.687723	Tumor	CESC
TCGA-EK-A2RC-01A	0.607853	Tumor	CESC
TCGA-EK-A2RE-01A	0.617118	Tumor	CESC
TCGA-EK-A2RJ-01A	0.625016	Tumor	CESC
TCGA-EK-A2RK-01A	0.54541	Tumor	CESC
TCGA-EK-A2RL-01A	0.279547	Tumor	CESC
TCGA-EK-A2RM-01A	0.357823	Tumor	CESC
TCGA-EK-A2RN-01A	0.645408	Tumor	CESC
TCGA-EK-A2RO-01A	0.50326	Tumor	CESC
TCGA-EK-A3GJ-01A	0.857827	Tumor	CESC
TCGA-EK-A3GK-01A	0.389201	Tumor	CESC
TCGA-EK-A3GM-01A	0.49265	Tumor	CESC
TCGA-EK-A3GN-01A	0.411102	Tumor	CESC
TCGA-EX-A1H5-01A	0.266304	Tumor	CESC
TCGA-EX-A1H6-01B	0.469527	Tumor	CESC
TCGA-EX-A3L1-01A	0.562548	Tumor	CESC
TCGA-EX-A449-01A	0.143768	Tumor	CESC
TCGA-EX-A69L-01A	0.702906	Tumor	CESC
TCGA-EX-A69M-01A	0.545972	Tumor	CESC
TCGA-EX-A8YF-01A	0.604193	Tumor	CESC
TCGA-FU-A23K-01A	0.382306	Tumor	CESC
TCGA-FU-A23L-01A	0.659876	Tumor	CESC
TCGA-FU-A2QG-01A	0.615098	Tumor	CESC
TCGA-FU-A3EO-01A	0.396928	Tumor	CESC
TCGA-FU-A3EO-11A	0.0959741	Normal	CESC
TCGA-FU-A3HY-01A	0.465047	Tumor	CESC
TCGA-FU-A3HZ-01A	0.18631	Tumor	CESC
TCGA-FU-A3NI-01A	0.254807	Tumor	CESC
TCGA-FU-A3TQ-01A	0.434658	Tumor	CESC
TCGA-FU-A3TX-01A	0.36841	Tumor	CESC
TCGA-FU-A3WB-01A	0.280146	Tumor	CESC
TCGA-FU-A3YQ-01A	0.693998	Tumor	CESC
TCGA-FU-A40J-01A	0.459332	Tumor	CESC
TCGA-FU-A57G-01A	0.092426	Tumor	CESC
TCGA-FU-A5XV-01A	0.393749	Tumor	CESC
TCGA-FU-A770-01A	0.425748	Tumor	CESC
TCGA-GH-A9DA-01A	0.689096	Tumor	CESC
TCGA-HG-A2PA-01A	0.500915	Tumor	CESC
TCGA-HM-A3JJ-01A	0.63533	Tumor	CESC
TCGA-HM-A3JJ-11A	0.19786	Normal	CESC
TCGA-HM-A3JK-01A	0.505979	Tumor	CESC
TCGA-HM-A4S6-01A	0.557291	Tumor	CESC
TCGA-HM-A6W2-01A	0.295246	Tumor	CESC
TCGA-HM-A6W2-06A	0.0333241	Tumor	CESC
TCGA-IR-A3L7-01A	0.165816	Tumor	CESC
TCGA-IR-A3LA-01A	0.144515	Tumor	CESC
TCGA-IR-A3LB-01A	0.34847	Tumor	CESC
TCGA-IR-A3LC-01A	0.498919	Tumor	CESC
TCGA-IR-A3LF-01A	0.276452	Tumor	CESC
TCGA-IR-A3LH-01A	0.788266	Tumor	CESC
TCGA-IR-A3LI-01A	0.200316	Tumor	CESC
TCGA-IR-A3LK-01A	0.498704	Tumor	CESC
TCGA-IR-A3LL-01A	0.855278	Tumor	CESC
TCGA-JW-A5VG-01A	0.812119	Tumor	CESC
TCGA-JW-A5VH-01A	0.0346264	Tumor	CESC
TCGA-JW-A5VI-01A	0.554615	Tumor	CESC
TCGA-JW-A5VJ-01A	0.481011	Tumor	CESC
TCGA-JW-A5VK-01A	0.366244	Tumor	CESC
TCGA-JW-A5VL-01A	0.77714	Tumor	CESC
TCGA-JW-A69B-01A	0.425436	Tumor	CESC
TCGA-JW-A852-01A	0.536826	Tumor	CESC
TCGA-JW-AAVH-01A	0.439133	Tumor	CESC
TCGA-JX-A3PZ-01A	0.771729	Tumor	CESC
TCGA-JX-A3Q0-01A	0.687495	Tumor	CESC
TCGA-JX-A3Q8-01A	0.52945	Tumor	CESC
TCGA-JX-A5QV-01A	0.585917	Tumor	CESC
TCGA-LP-A4AU-01A	0.550511	Tumor	CESC
TCGA-LP-A4AV-01A	0.718681	Tumor	CESC
TCGA-LP-A4AW-01A	0.343541	Tumor	CESC
TCGA-LP-A4AX-01A	0.867176	Tumor	CESC
TCGA-LP-A5U2-01A	0.337127	Tumor	CESC
TCGA-LP-A5U3-01A	0.631072	Tumor	CESC
TCGA-LP-A7HU-01A	0.355448	Tumor	CESC
TCGA-MA-AA3W-01A	0.720828	Tumor	CESC
TCGA-MA-AA3X-01A	0.336911	Tumor	CESC
TCGA-MA-AA3Y-01A	0.918673	Tumor	CESC
TCGA-MA-AA3Z-01A	0.605014	Tumor	CESC
TCGA-MA-AA41-01A	0.609301	Tumor	CESC
TCGA-MA-AA42-01A	0.95042	Tumor	CESC
TCGA-MA-AA43-01A	0.287177	Tumor	CESC
TCGA-MU-A51Y-01A	0.590835	Tumor	CESC
TCGA-MU-A5YI-01A	0.39124	Tumor	CESC
TCGA-MU-A8JM-01A	0.641239	Tumor	CESC
TCGA-MY-A5BD-01A	0.214413	Tumor	CESC
TCGA-MY-A5BE-01A	0.894856	Tumor	CESC
TCGA-MY-A5BF-01A	0.521883	Tumor	CESC
TCGA-MY-A5BF-11A	0.25783	Normal	CESC
TCGA-MY-A913-01A	0.696916	Tumor	CESC
TCGA-PN-A8M9-01A	0.332004	Tumor	CESC
TCGA-PN-A8MA-01A	0.153944	Tumor	CESC
TCGA-Q1-A5R1-01A	0.261124	Tumor	CESC
TCGA-Q1-A5R2-01A	0.660675	Tumor	CESC
TCGA-Q1-A5R3-01A	0.528054	Tumor	CESC
TCGA-Q1-A6DT-01A	0.482615	Tumor	CESC
TCGA-Q1-A6DV-01A	0.258612	Tumor	CESC
TCGA-Q1-A6DW-01A	0.432595	Tumor	CESC
TCGA-Q1-A73O-01A	0.620371	Tumor	CESC
TCGA-Q1-A73P-01A	0.364413	Tumor	CESC
TCGA-Q1-A73Q-01A	0.328601	Tumor	CESC
TCGA-Q1-A73R-01A	0.179394	Tumor	CESC
TCGA-Q1-A73S-01A	0.170083	Tumor	CESC
TCGA-R2-A69V-01A	0.948721	Tumor	CESC
TCGA-RA-A741-01A	0.617586	Tumor	CESC
TCGA-UC-A7PD-01A	0.569793	Tumor	CESC
TCGA-UC-A7PF-01A	0.602599	Tumor	CESC
TCGA-UC-A7PG-01A	0.448792	Tumor	CESC
TCGA-UC-A7PG-06A	0.519834	Tumor	CESC
TCGA-UC-A7PI-01A	0.310066	Tumor	CESC
TCGA-VS-A8EB-01A	0.620385	Tumor	CESC
TCGA-VS-A8EC-01A	0.144669	Tumor	CESC
TCGA-VS-A8EG-01A	0.324045	Tumor	CESC
TCGA-VS-A8EH-01A	0.410387	Tumor	CESC
TCGA-VS-A8EI-01A	0.669864	Tumor	CESC
TCGA-VS-A8EJ-01A	0.228342	Tumor	CESC
TCGA-VS-A8EK-01A	0.458663	Tumor	CESC
TCGA-VS-A8EL-01A	0.867324	Tumor	CESC
TCGA-VS-A8Q8-01A	0.74186	Tumor	CESC
TCGA-VS-A8Q9-01A	0.515356	Tumor	CESC
TCGA-VS-A8QA-01A	0.39765	Tumor	CESC
TCGA-VS-A8QC-01A	0.412673	Tumor	CESC
TCGA-VS-A8QF-01A	0.536644	Tumor	CESC
TCGA-VS-A8QH-01A	0.457348	Tumor	CESC
TCGA-VS-A8QM-01A	0.517793	Tumor	CESC
TCGA-VS-A94W-01A	0.478444	Tumor	CESC
TCGA-VS-A94X-01A	0.593448	Tumor	CESC
TCGA-VS-A94Y-01A	0.658173	Tumor	CESC
TCGA-VS-A94Z-01A	0.655152	Tumor	CESC
TCGA-VS-A950-01A	0.470364	Tumor	CESC
TCGA-VS-A952-01A	0.224123	Tumor	CESC
TCGA-VS-A953-01A	0.616828	Tumor	CESC
TCGA-VS-A954-01A	0.322329	Tumor	CESC
TCGA-VS-A957-01A	0.384214	Tumor	CESC
TCGA-VS-A958-01A	0.736276	Tumor	CESC
TCGA-VS-A959-01A	0.39258	Tumor	CESC
TCGA-VS-A9U5-01A	0.280581	Tumor	CESC
TCGA-VS-A9U6-01A	0.341893	Tumor	CESC
TCGA-VS-A9U7-01A	0.690011	Tumor	CESC
TCGA-VS-A9UB-01A	0.811635	Tumor	CESC
TCGA-VS-A9UC-01A	0.591345	Tumor	CESC
TCGA-VS-A9UD-01A	0.802248	Tumor	CESC
TCGA-VS-A9UH-01A	0.923302	Tumor	CESC
TCGA-VS-A9UI-01A	0.484327	Tumor	CESC
TCGA-VS-A9UJ-01A	0.146596	Tumor	CESC
TCGA-VS-A9UL-01A	0.0509281	Tumor	CESC
[truncated: 8,471 more rows]

[truncated: 11 more sheets: Table S11, Table S12, Table S13, Table S14, Table S15, Table S16, Table S17, Table S18, Table S19, Table S20, Table S21]
